# Supplementary material for: Causal associations between Helicobacter Pylori infection and the risk and symptoms of Parkinson’s disease: a Mendelian randomization study
Source: Front Immunol. 2024 Aug 6;15:1412157. doi: 10.3389/fimmu.2024.1412157 (PMC11333313; doi:10.3389/fimmu.2024.1412157)
Supplement: Supplementary file 2 [file DataSheet_2.xlsx]

## Sheet: content
Sheet name	Description
Supplementary Table 1	Information of GWAS summary data
Supplementary Table 2	Genetic IVs used in MR analysis between Helicobacter Pylori antibodies levels on Parkinson's disease-related phenotypes (P < 5 × 10-6, harmonized)
Supplementary Table 3	Genetic IVs used in MR analysis between Helicobacter Pylori antibodies levels on Parkinson's disease-related phenotypes (P < 1 × 10-5, harmonized)
Supplementary Table 4	Casual effects of MR Analysis between Helicobacter Pylori antibodies levels on Parkinson's disease-related phenotypes (P < 5 × 10-6)
Supplementary Table 5	Casual effects of MR Analysis between Helicobacter Pylori antibodies levels on Parkinson's disease-related phenotypes (P < 1 × 10-5)
Supplementary Table 6	Reverse casual effects of MR Analysis between Parkinson's disease on Helicobacter Pylori antibodies levels
Supplementary Table 7	Results of Cochrane’s Q test between Helicobacter Pylori antibodies levels on Parkinson's disease-related phenotypes (P < 5 × 10-6)
Supplementary Table 8	Results of Cochrane’s Q test between Helicobacter Pylori antibodies levels on Parkinson's disease-related phenotypes (P < 1 × 10-5)
Supplementary Table 9	Results of MR-Egger intercept test between Helicobacter Pylori antibodies levels on Parkinson's disease-related phenotypes (P < 5 × 10-6)
Supplementary Table 10	Results of MR-Egger intercept test between Helicobacter Pylori antibodies levels on Parkinson's disease-related phenotypes (P < 1 × 10-5)
Supplementary Table 11	Results of MR-PRESSO test between Helicobacter Pylori antibodies levels on Parkinson's disease-related phenotypes (P < 5 × 10-6)
Supplementary Table 12	Results of MR-PRESSO test between Helicobacter Pylori antibodies levels on Parkinson's disease-related phenotypes (P < 1 × 10-5)

## Sheet: Supplementary Table 1
Information of GWAS summary data
Trait	Year	Consortium	Sample size	Case	Controls	Population	ieu-id/Pubmed ID
Helicobacter pylori infection
Anti-helicobacter pylori IgG seropositivity	2020	UK biobank cohort	8735	-	-	European	ebi-a-GCST90006910
Helicobacter pylori CagA antibody levels	2020	UK biobank cohort	985	-	-	European	ebi-a-GCST90006911
Helicobacter pylori Catalase antibody levels	2020	UK biobank cohort	1558	-	-	European	ebi-a-GCST90006912
Helicobacter pylori GroEL antibody levels	2020	UK biobank cohort	2716	-	-	European	ebi-a-GCST90006913
Helicobacter pylori OMP antibody levels	2020	UK biobank cohort	2640	-	-	European	ebi-a-GCST90006914
Helicobacter pylori UREA antibody levels	2020	UK biobank cohort	2251	-	-	European	ebi-a-GCST90006915
Helicobacter pylori VacA antibody levels	2020	UK biobank cohort	1571	-	-	European	ebi-a-GCST90006916
Parkinson’s Disease
Parkinson's disease	2019	International Parkinson's Disease Genomics Consortium	482730	33674	449056	European	ieu-b-7
Parkinson's disease motor subtype (tremor to postural instability/gait difficulty score ratio)	2021	multiple North-American and European PD research cohorts (links.lww.com/NXG/ A373)	3212	-	-	European	ebi-a-GCST90000015; 33987465
Dementia due to Parkinson's disease	2021	Finngen	216895	267	216628	European	finn-b-PD_DEMENTIA
Drug-induced secondary parkinsonism	2021	Finngen	218792	148	218644	European	finn-b-OTHER_DRUGADVERS_SECONDA_PARKINSONI
Secondary parkinsonism	2021	Finngen	216763	417	216346	European	finn-b-PD2ND

## Sheet: Supplementary Table 2
Supplementary Table 2: Genetic IVs used in MR analysis between Helicobacter Pylori antibodies levels on Parkinson's disease-related phenotypes (P < 5 × 10-6, harmonized)
exposure	outcome	SNP	effect_allele.exposure	other_allele.exposure	effect_allele.outcome	other_allele.outcome	beta.exposure	beta.outcome	eaf.exposure	remove	palindromic	ambiguous	id.outcome	chr	pos	se.outcome	samplesize.outcome	pval.outcome	mr_keep.outcome	chr.exposure	pos.exposure	se.exposure	pval.exposure	samplesize.exposure	mr_keep.exposure	pval_origin.exposure	data_source.exposure	KSNP	mr_keep	F
Anti-helicobacter pylori IgG seropositivity	Parkinson's disease motor subtype (tremor to postural instability/gait difficulty score ratio)	rs10044474	G	T	G	T	0.0653924	-0.017	0.06739	FALSE	FALSE	FALSE	ebi-a-GCST90000015	5	67425603	0.0521	3212	0.7443	TRUE	5	67425603	0.0137102	1.85e-06	8735	TRUE	reported	igd	11	TRUE	22.7492
Anti-helicobacter pylori IgG seropositivity	Parkinson's disease motor subtype (tremor to postural instability/gait difficulty score ratio)	rs111575036	T	C	T	C	-0.116546	0.0286	0.018243	FALSE	FALSE	FALSE	ebi-a-GCST90000015	10	45194547	0.0925	3212	0.757399	TRUE	10	45194547	0.0252727	4e-06	8735	TRUE	reported	igd	11	TRUE	21.2663
Anti-helicobacter pylori IgG seropositivity	Parkinson's disease motor subtype (tremor to postural instability/gait difficulty score ratio)	rs11201988	A	G	A	G	0.0505729	0.0633	0.117772	FALSE	FALSE	FALSE	ebi-a-GCST90000015	10	88113475	0.0441	3212	0.1517	TRUE	10	88113475	0.0109411	3.8e-06	8735	TRUE	reported	igd	11	TRUE	21.3655
Anti-helicobacter pylori IgG seropositivity	Parkinson's disease motor subtype (tremor to postural instability/gait difficulty score ratio)	rs117192929	G	A	G	A	0.0767204	-0.0338	0.044981	FALSE	FALSE	FALSE	ebi-a-GCST90000015	7	89122359	0.0662	3212	0.609	TRUE	7	89122359	0.0166915	4.3e-06	8735	TRUE	reported	igd	11	TRUE	21.1267
Anti-helicobacter pylori IgG seropositivity	Parkinson's disease motor subtype (tremor to postural instability/gait difficulty score ratio)	rs17232730	C	G	C	G	-0.0521098	0.0142	0.121486	FALSE	TRUE	TRUE	ebi-a-GCST90000015	8	129537746	0.0346	3212	0.681201	TRUE	8	129537746	0.0104981	6.91e-07	8735	TRUE	reported	igd	11	FALSE	24.6387
Anti-helicobacter pylori IgG seropositivity	Parkinson's disease motor subtype (tremor to postural instability/gait difficulty score ratio)	rs60696037	T	C	T	C	-0.0561058	-0.0072	0.091749	FALSE	FALSE	FALSE	ebi-a-GCST90000015	1	23082564	0.0459	3212	0.8759	TRUE	1	23082564	0.0118003	1.99e-06	8735	TRUE	reported	igd	11	TRUE	22.6063
Anti-helicobacter pylori IgG seropositivity	Parkinson's disease motor subtype (tremor to postural instability/gait difficulty score ratio)	rs62195865	C	T	C	T	0.117182	-0.1985	0.019004	FALSE	FALSE	FALSE	ebi-a-GCST90000015	20	8239626	0.1257	3212	0.1144	TRUE	20	8239626	0.0247662	2.23e-06	8735	TRUE	reported	igd	11	TRUE	22.3874
Anti-helicobacter pylori IgG seropositivity	Parkinson's disease motor subtype (tremor to postural instability/gait difficulty score ratio)	rs681900	C	T	C	T	-0.0375028	-0.0184	0.240756	FALSE	FALSE	FALSE	ebi-a-GCST90000015	2	75074967	0.0259	3212	0.4771	TRUE	2	75074967	0.00790877	2.12e-06	8735	TRUE	reported	igd	11	TRUE	22.4859
Anti-helicobacter pylori IgG seropositivity	Parkinson's disease motor subtype (tremor to postural instability/gait difficulty score ratio)	rs74347185	A	G	A	G	0.0780404	0.0186	0.052948	FALSE	FALSE	FALSE	ebi-a-GCST90000015	12	75543807	0.0738	3212	0.8004	TRUE	12	75543807	0.0151369	2.53e-07	8735	TRUE	reported	igd	11	TRUE	26.5806
Anti-helicobacter pylori IgG seropositivity	Parkinson's disease motor subtype (tremor to postural instability/gait difficulty score ratio)	rs76753623	G	A	G	A	0.0842701	0.2164	0.039382	FALSE	FALSE	FALSE	ebi-a-GCST90000015	15	61751677	0.0739	3212	0.00340001	TRUE	15	61751677	0.0172103	9.76e-07	8735	TRUE	reported	igd	11	TRUE	23.9756
Anti-helicobacter pylori IgG seropositivity	Other drug-induced secondary parkinsonism	rs10044474	G	T	G	T	0.0653924	-0.0408	0.06739	FALSE	FALSE	FALSE	finn-b-OTHER_DRUGADVERS_SECONDA_PARKINSONI	5	67425603	0.1828	NA	0.8235	TRUE	5	67425603	0.0137102	1.85e-06	8735	TRUE	reported	igd	11	TRUE	22.7492
Anti-helicobacter pylori IgG seropositivity	Other drug-induced secondary parkinsonism	rs111575036	T	C	T	C	-0.116546	1.2461	0.018243	FALSE	FALSE	FALSE	finn-b-OTHER_DRUGADVERS_SECONDA_PARKINSONI	10	45194547	0.5911	NA	0.03503	TRUE	10	45194547	0.0252727	4e-06	8735	TRUE	reported	igd	11	TRUE	21.2663
Anti-helicobacter pylori IgG seropositivity	Other drug-induced secondary parkinsonism	rs11201988	A	G	A	G	0.0505729	-0.1505	0.117772	FALSE	FALSE	FALSE	finn-b-OTHER_DRUGADVERS_SECONDA_PARKINSONI	10	88113475	0.1871	NA	0.4214	TRUE	10	88113475	0.0109411	3.8e-06	8735	TRUE	reported	igd	11	TRUE	21.3655
Anti-helicobacter pylori IgG seropositivity	Other drug-induced secondary parkinsonism	rs117192929	G	A	G	A	0.0767204	-0.0901	0.044981	FALSE	FALSE	FALSE	finn-b-OTHER_DRUGADVERS_SECONDA_PARKINSONI	7	89122359	0.235	NA	0.7012	TRUE	7	89122359	0.0166915	4.3e-06	8735	TRUE	reported	igd	11	TRUE	21.1267
Anti-helicobacter pylori IgG seropositivity	Other drug-induced secondary parkinsonism	rs17232730	C	G	C	G	-0.0521098	0.0539	0.121486	FALSE	TRUE	FALSE	finn-b-OTHER_DRUGADVERS_SECONDA_PARKINSONI	8	129537746	0.197	NA	0.7843	TRUE	8	129537746	0.0104981	6.91e-07	8735	TRUE	reported	igd	11	TRUE	24.6387
Anti-helicobacter pylori IgG seropositivity	Other drug-induced secondary parkinsonism	rs60696037	T	C	T	C	-0.0561058	-0.0207	0.091749	FALSE	FALSE	FALSE	finn-b-OTHER_DRUGADVERS_SECONDA_PARKINSONI	1	23082564	0.1589	NA	0.8966	TRUE	1	23082564	0.0118003	1.99e-06	8735	TRUE	reported	igd	11	TRUE	22.6063
Anti-helicobacter pylori IgG seropositivity	Other drug-induced secondary parkinsonism	rs62195865	C	T	C	T	0.117182	0.9152	0.019004	FALSE	FALSE	FALSE	finn-b-OTHER_DRUGADVERS_SECONDA_PARKINSONI	20	8239626	0.5346	NA	0.0869201	TRUE	20	8239626	0.0247662	2.23e-06	8735	TRUE	reported	igd	11	TRUE	22.3874
Anti-helicobacter pylori IgG seropositivity	Other drug-induced secondary parkinsonism	rs681900	C	T	C	T	-0.0375028	0.2298	0.240756	FALSE	FALSE	FALSE	finn-b-OTHER_DRUGADVERS_SECONDA_PARKINSONI	2	75074967	0.1545	NA	0.137	TRUE	2	75074967	0.00790877	2.12e-06	8735	TRUE	reported	igd	11	TRUE	22.4859
Anti-helicobacter pylori IgG seropositivity	Other drug-induced secondary parkinsonism	rs74347185	A	G	A	G	0.0780404	-0.1712	0.052948	FALSE	FALSE	FALSE	finn-b-OTHER_DRUGADVERS_SECONDA_PARKINSONI	12	75543807	0.2627	NA	0.5146	TRUE	12	75543807	0.0151369	2.53e-07	8735	TRUE	reported	igd	11	TRUE	26.5806
Anti-helicobacter pylori IgG seropositivity	Other drug-induced secondary parkinsonism	rs76753623	G	A	G	A	0.0842701	-0.2189	0.039382	FALSE	FALSE	FALSE	finn-b-OTHER_DRUGADVERS_SECONDA_PARKINSONI	15	61751677	0.2337	NA	0.3488	TRUE	15	61751677	0.0172103	9.76e-07	8735	TRUE	reported	igd	11	TRUE	23.9756
Anti-helicobacter pylori IgG seropositivity	Dementia due to Parkinsons disease	rs10044474	G	T	G	T	0.0653924	-0.2668	0.06739	FALSE	FALSE	FALSE	finn-b-PD_DEMENTIA	5	67425603	0.1362	NA	0.0501003	TRUE	5	67425603	0.0137102	1.85e-06	8735	TRUE	reported	igd	11	TRUE	22.7492
Anti-helicobacter pylori IgG seropositivity	Dementia due to Parkinsons disease	rs111575036	T	C	T	C	-0.116546	0.3212	0.018243	FALSE	FALSE	FALSE	finn-b-PD_DEMENTIA	10	45194547	0.4435	NA	0.4689	TRUE	10	45194547	0.0252727	4e-06	8735	TRUE	reported	igd	11	TRUE	21.2663
Anti-helicobacter pylori IgG seropositivity	Dementia due to Parkinsons disease	rs11201988	A	G	A	G	0.0505729	-0.1115	0.117772	FALSE	FALSE	FALSE	finn-b-PD_DEMENTIA	10	88113475	0.1391	NA	0.4227	TRUE	10	88113475	0.0109411	3.8e-06	8735	TRUE	reported	igd	11	TRUE	21.3655
Anti-helicobacter pylori IgG seropositivity	Dementia due to Parkinsons disease	rs117192929	G	A	G	A	0.0767204	0.21	0.044981	FALSE	FALSE	FALSE	finn-b-PD_DEMENTIA	7	89122359	0.1751	NA	0.2306	TRUE	7	89122359	0.0166915	4.3e-06	8735	TRUE	reported	igd	11	TRUE	21.1267
Anti-helicobacter pylori IgG seropositivity	Dementia due to Parkinsons disease	rs17232730	C	G	C	G	-0.0521098	-0.4197	0.121486	FALSE	TRUE	FALSE	finn-b-PD_DEMENTIA	8	129537746	0.1478	NA	0.00451898	TRUE	8	129537746	0.0104981	6.91e-07	8735	TRUE	reported	igd	11	TRUE	24.6387
Anti-helicobacter pylori IgG seropositivity	Dementia due to Parkinsons disease	rs60696037	T	C	T	C	-0.0561058	0.18	0.091749	FALSE	FALSE	FALSE	finn-b-PD_DEMENTIA	1	23082564	0.1194	NA	0.1318	TRUE	1	23082564	0.0118003	1.99e-06	8735	TRUE	reported	igd	11	TRUE	22.6063
Anti-helicobacter pylori IgG seropositivity	Dementia due to Parkinsons disease	rs62195865	C	T	C	T	0.117182	-0.0696	0.019004	FALSE	FALSE	FALSE	finn-b-PD_DEMENTIA	20	8239626	0.4068	NA	0.8642	TRUE	20	8239626	0.0247662	2.23e-06	8735	TRUE	reported	igd	11	TRUE	22.3874
Anti-helicobacter pylori IgG seropositivity	Dementia due to Parkinsons disease	rs681900	C	T	C	T	-0.0375028	-0.0045	0.240756	FALSE	FALSE	FALSE	finn-b-PD_DEMENTIA	2	75074967	0.1139	NA	0.9684	TRUE	2	75074967	0.00790877	2.12e-06	8735	TRUE	reported	igd	11	TRUE	22.4859
Anti-helicobacter pylori IgG seropositivity	Dementia due to Parkinsons disease	rs74347185	A	G	A	G	0.0780404	0.4603	0.052948	FALSE	FALSE	FALSE	finn-b-PD_DEMENTIA	12	75543807	0.1973	NA	0.0196698	TRUE	12	75543807	0.0151369	2.53e-07	8735	TRUE	reported	igd	11	TRUE	26.5806
Anti-helicobacter pylori IgG seropositivity	Dementia due to Parkinsons disease	rs76753623	G	A	G	A	0.0842701	0.0294	0.039382	FALSE	FALSE	FALSE	finn-b-PD_DEMENTIA	15	61751677	0.1796	NA	0.8699	TRUE	15	61751677	0.0172103	9.76e-07	8735	TRUE	reported	igd	11	TRUE	23.9756
Anti-helicobacter pylori IgG seropositivity	Secondary parkinsonism	rs10044474	G	T	G	T	0.0653924	-0.2482	0.06739	FALSE	FALSE	FALSE	finn-b-PD2ND	5	67425603	0.1099	NA	0.0238798	TRUE	5	67425603	0.0137102	1.85e-06	8735	TRUE	reported	igd	11	TRUE	22.7492
Anti-helicobacter pylori IgG seropositivity	Secondary parkinsonism	rs111575036	T	C	T	C	-0.116546	0.4272	0.018243	FALSE	FALSE	FALSE	finn-b-PD2ND	10	45194547	0.3654	NA	0.2423	TRUE	10	45194547	0.0252727	4e-06	8735	TRUE	reported	igd	11	TRUE	21.2663
Anti-helicobacter pylori IgG seropositivity	Secondary parkinsonism	rs11201988	A	G	A	G	0.0505729	-0.0912	0.117772	FALSE	FALSE	FALSE	finn-b-PD2ND	10	88113475	0.1121	NA	0.4159	TRUE	10	88113475	0.0109411	3.8e-06	8735	TRUE	reported	igd	11	TRUE	21.3655
Anti-helicobacter pylori IgG seropositivity	Secondary parkinsonism	rs117192929	G	A	G	A	0.0767204	0.0392	0.044981	FALSE	FALSE	FALSE	finn-b-PD2ND	7	89122359	0.1411	NA	0.7813	TRUE	7	89122359	0.0166915	4.3e-06	8735	TRUE	reported	igd	11	TRUE	21.1267
Anti-helicobacter pylori IgG seropositivity	Secondary parkinsonism	rs17232730	C	G	C	G	-0.0521098	-0.0091	0.121486	FALSE	TRUE	FALSE	finn-b-PD2ND	8	129537746	0.118	NA	0.9383	TRUE	8	129537746	0.0104981	6.91e-07	8735	TRUE	reported	igd	11	TRUE	24.6387
Anti-helicobacter pylori IgG seropositivity	Secondary parkinsonism	rs60696037	T	C	T	C	-0.0561058	-0.0493	0.091749	FALSE	FALSE	FALSE	finn-b-PD2ND	1	23082564	0.0956	NA	0.6062	TRUE	1	23082564	0.0118003	1.99e-06	8735	TRUE	reported	igd	11	TRUE	22.6063
Anti-helicobacter pylori IgG seropositivity	Secondary parkinsonism	rs62195865	C	T	C	T	0.117182	0.2733	0.019004	FALSE	FALSE	FALSE	finn-b-PD2ND	20	8239626	0.3236	NA	0.3983	TRUE	20	8239626	0.0247662	2.23e-06	8735	TRUE	reported	igd	11	TRUE	22.3874
Anti-helicobacter pylori IgG seropositivity	Secondary parkinsonism	rs681900	C	T	C	T	-0.0375028	0.0586	0.240756	FALSE	FALSE	FALSE	finn-b-PD2ND	2	75074967	0.0921	NA	0.5248	TRUE	2	75074967	0.00790877	2.12e-06	8735	TRUE	reported	igd	11	TRUE	22.4859
Anti-helicobacter pylori IgG seropositivity	Secondary parkinsonism	rs74347185	A	G	A	G	0.0780404	-0.0353	0.052948	FALSE	FALSE	FALSE	finn-b-PD2ND	12	75543807	0.1576	NA	0.8227	TRUE	12	75543807	0.0151369	2.53e-07	8735	TRUE	reported	igd	11	TRUE	26.5806
Anti-helicobacter pylori IgG seropositivity	Secondary parkinsonism	rs76753623	G	A	G	A	0.0842701	0.0538	0.039382	FALSE	FALSE	FALSE	finn-b-PD2ND	15	61751677	0.1404	NA	0.7013	TRUE	15	61751677	0.0172103	9.76e-07	8735	TRUE	reported	igd	11	TRUE	23.9756
Anti-helicobacter pylori IgG seropositivity	Parkinson's disease	rs10044474	G	T	G	T	0.0653924	0.0276	0.06739	FALSE	FALSE	FALSE	ieu-b-7	5	67425603	0.0451	468692	0.5403	TRUE	5	67425603	0.0137102	1.85e-06	8735	TRUE	reported	igd	11	TRUE	22.7492
Anti-helicobacter pylori IgG seropositivity	Parkinson's disease	rs111575036	T	C	T	C	-0.116546	-0.0012	0.018243	FALSE	FALSE	FALSE	ieu-b-7	10	45194547	0.0824	468692	0.988	TRUE	10	45194547	0.0252727	4e-06	8735	TRUE	reported	igd	11	TRUE	21.2663
Anti-helicobacter pylori IgG seropositivity	Parkinson's disease	rs11201988	A	G	A	G	0.0505729	0.0364	0.117772	FALSE	FALSE	FALSE	ieu-b-7	10	88113475	0.0463	13655	0.4319	TRUE	10	88113475	0.0109411	3.8e-06	8735	TRUE	reported	igd	11	TRUE	21.3655
Anti-helicobacter pylori IgG seropositivity	Parkinson's disease	rs117192929	G	A	G	A	0.0767204	0.0086	0.044981	FALSE	FALSE	FALSE	ieu-b-7	7	89122359	0.0562	468692	0.8783	TRUE	7	89122359	0.0166915	4.3e-06	8735	TRUE	reported	igd	11	TRUE	21.1267
Anti-helicobacter pylori IgG seropositivity	Parkinson's disease	rs17232730	C	G	C	G	-0.0521098	0.0253	0.121486	FALSE	TRUE	FALSE	ieu-b-7	8	129537746	0.0267	482730	0.3424	TRUE	8	129537746	0.0104981	6.91e-07	8735	TRUE	reported	igd	11	TRUE	24.6387
Anti-helicobacter pylori IgG seropositivity	Parkinson's disease	rs60696037	T	C	T	C	-0.0561058	0.0175	0.091749	FALSE	FALSE	FALSE	ieu-b-7	1	23082564	0.0387	468692	0.6507	TRUE	1	23082564	0.0118003	1.99e-06	8735	TRUE	reported	igd	11	TRUE	22.6063
Anti-helicobacter pylori IgG seropositivity	Parkinson's disease	rs62195865	C	T	C	T	0.117182	-0.015	0.019004	FALSE	FALSE	FALSE	ieu-b-7	20	8239626	0.0979	468692	0.878	TRUE	20	8239626	0.0247662	2.23e-06	8735	TRUE	reported	igd	11	TRUE	22.3874
Anti-helicobacter pylori IgG seropositivity	Parkinson's disease	rs74347185	A	G	A	G	0.0780404	-0.0108	0.052948	FALSE	FALSE	FALSE	ieu-b-7	12	75543807	0.06	468692	0.8565	TRUE	12	75543807	0.0151369	2.53e-07	8735	TRUE	reported	igd	11	TRUE	26.5806
Anti-helicobacter pylori IgG seropositivity	Parkinson's disease	rs76753623	G	A	G	A	0.0842701	0.0365	0.039382	FALSE	FALSE	FALSE	ieu-b-7	15	61751677	0.0569	468692	0.5215	TRUE	15	61751677	0.0172103	9.76e-07	8735	TRUE	reported	igd	11	TRUE	23.9756
Helicobacter pylori CagA antibody levels	Parkinson's disease motor subtype (tremor to postural instability/gait difficulty score ratio)	rs117537486	C	G	C	G	0.596789	0.029	0.03072	FALSE	TRUE	TRUE	ebi-a-GCST90000015	11	94351805	0.0781	3212	0.7106	TRUE	11	94351805	0.129736	4.22e-06	985	TRUE	reported	igd	15	FALSE	21.1602
Helicobacter pylori CagA antibody levels	Parkinson's disease motor subtype (tremor to postural instability/gait difficulty score ratio)	rs117827497	G	A	G	A	-0.583731	0.1109	0.030462	FALSE	FALSE	FALSE	ebi-a-GCST90000015	11	105212623	0.0726	3212	0.1267	TRUE	11	105212623	0.125147	3.1e-06	985	TRUE	reported	igd	15	TRUE	21.7563
Helicobacter pylori CagA antibody levels	Parkinson's disease motor subtype (tremor to postural instability/gait difficulty score ratio)	rs118006294	C	T	C	T	-0.475295	-0.0632	0.050367	FALSE	FALSE	FALSE	ebi-a-GCST90000015	16	10974221	0.0845	3212	0.4547	TRUE	16	10974221	0.101815	3.04e-06	985	TRUE	reported	igd	15	TRUE	21.7923
Helicobacter pylori CagA antibody levels	Parkinson's disease motor subtype (tremor to postural instability/gait difficulty score ratio)	rs11858369	G	A	G	A	0.437721	-0.0835	0.068381	FALSE	FALSE	FALSE	ebi-a-GCST90000015	15	90495509	0.0556	3212	0.1335	TRUE	15	90495509	0.0864978	4.18e-07	985	TRUE	reported	igd	15	TRUE	25.6085
Helicobacter pylori CagA antibody levels	Parkinson's disease motor subtype (tremor to postural instability/gait difficulty score ratio)	rs149747348	C	G	C	G	-0.895407	-0.2074	0.013186	FALSE	TRUE	TRUE	ebi-a-GCST90000015	12	98890443	0.1168	3212	0.0757007	TRUE	12	98890443	0.194003	3.92e-06	985	TRUE	reported	igd	15	FALSE	21.3022
Helicobacter pylori CagA antibody levels	Parkinson's disease motor subtype (tremor to postural instability/gait difficulty score ratio)	rs3998182	C	T	C	T	0.284762	-0.0873	0.27555	FALSE	FALSE	FALSE	ebi-a-GCST90000015	6	32566232	0.0376	3212	0.0201201	TRUE	6	32561915	0.0548049	2.04e-07	985	TRUE	reported	igd	15	TRUE	26.9976
Helicobacter pylori CagA antibody levels	Parkinson's disease motor subtype (tremor to postural instability/gait difficulty score ratio)	rs4268452	T	C	T	C	-0.384976	-0.0002	0.071203	FALSE	FALSE	FALSE	ebi-a-GCST90000015	10	81322280	0.0503	3212	0.9974	TRUE	10	81319354	0.0840329	4.62e-06	985	TRUE	reported	igd	15	TRUE	20.9879
Helicobacter pylori CagA antibody levels	Parkinson's disease motor subtype (tremor to postural instability/gait difficulty score ratio)	rs6530847	A	T	A	T	-0.210266	-0.0274	0.391211	FALSE	TRUE	TRUE	ebi-a-GCST90000015	8	15111565	0.0262	3212	0.295	TRUE	8	15111565	0.0452734	3.41e-06	985	TRUE	reported	igd	15	FALSE	21.5701
Helicobacter pylori CagA antibody levels	Parkinson's disease motor subtype (tremor to postural instability/gait difficulty score ratio)	rs75170215	C	T	C	T	0.743256	-0.192	0.02057	FALSE	FALSE	FALSE	ebi-a-GCST90000015	3	25908239	0.1207	3212	0.1115	TRUE	3	25908239	0.156416	2.02e-06	985	TRUE	reported	igd	15	TRUE	22.5795
Helicobacter pylori CagA antibody levels	Parkinson's disease motor subtype (tremor to postural instability/gait difficulty score ratio)	rs75740599	A	G	A	G	0.235842	-0.0505	0.252886	FALSE	FALSE	FALSE	ebi-a-GCST90000015	4	159123611	0.0297	3212	0.08916	TRUE	4	159123611	0.0512963	4.27e-06	985	TRUE	reported	igd	15	TRUE	21.1383
Helicobacter pylori CagA antibody levels	Other drug-induced secondary parkinsonism	rs117537486	C	G	C	G	0.596789	-0.161	0.03072	FALSE	TRUE	FALSE	finn-b-OTHER_DRUGADVERS_SECONDA_PARKINSONI	11	94351805	0.3446	NA	0.640301	TRUE	11	94351805	0.129736	4.22e-06	985	TRUE	reported	igd	15	TRUE	21.1602
Helicobacter pylori CagA antibody levels	Other drug-induced secondary parkinsonism	rs117827497	G	A	G	A	-0.583731	0.7919	0.030462	FALSE	FALSE	FALSE	finn-b-OTHER_DRUGADVERS_SECONDA_PARKINSONI	11	105212623	0.4764	NA	0.0964295	TRUE	11	105212623	0.125147	3.1e-06	985	TRUE	reported	igd	15	TRUE	21.7563
Helicobacter pylori CagA antibody levels	Other drug-induced secondary parkinsonism	rs118006294	C	T	C	T	-0.475295	0.2749	0.050367	FALSE	FALSE	FALSE	finn-b-OTHER_DRUGADVERS_SECONDA_PARKINSONI	16	10974221	0.3562	NA	0.4402	TRUE	16	10974221	0.101815	3.04e-06	985	TRUE	reported	igd	15	TRUE	21.7923
Helicobacter pylori CagA antibody levels	Other drug-induced secondary parkinsonism	rs11858369	G	A	G	A	0.437721	0.2072	0.068381	FALSE	FALSE	FALSE	finn-b-OTHER_DRUGADVERS_SECONDA_PARKINSONI	15	90495509	0.219	NA	0.3442	TRUE	15	90495509	0.0864978	4.18e-07	985	TRUE	reported	igd	15	TRUE	25.6085
Helicobacter pylori CagA antibody levels	Other drug-induced secondary parkinsonism	rs149747348	C	G	C	G	-0.895407	-0.0592	0.013186	FALSE	TRUE	FALSE	finn-b-OTHER_DRUGADVERS_SECONDA_PARKINSONI	12	98890443	0.3015	NA	0.8443	TRUE	12	98890443	0.194003	3.92e-06	985	TRUE	reported	igd	15	TRUE	21.3022
Helicobacter pylori CagA antibody levels	Other drug-induced secondary parkinsonism	rs3998182	C	T	C	T	0.284762	-0.1834	0.27555	FALSE	FALSE	FALSE	finn-b-OTHER_DRUGADVERS_SECONDA_PARKINSONI	6	32561915	0.1693	NA	0.2789	TRUE	6	32561915	0.0548049	2.04e-07	985	TRUE	reported	igd	15	TRUE	26.9976
Helicobacter pylori CagA antibody levels	Other drug-induced secondary parkinsonism	rs4268452	T	C	T	C	-0.384976	0.106	0.071203	FALSE	FALSE	FALSE	finn-b-OTHER_DRUGADVERS_SECONDA_PARKINSONI	10	81319354	0.2418	NA	0.6612	TRUE	10	81319354	0.0840329	4.62e-06	985	TRUE	reported	igd	15	TRUE	20.9879
Helicobacter pylori CagA antibody levels	Other drug-induced secondary parkinsonism	rs6530847	A	T	A	T	-0.210266	0.1356	0.391211	FALSE	TRUE	FALSE	finn-b-OTHER_DRUGADVERS_SECONDA_PARKINSONI	8	15111565	0.1312	NA	0.3013	TRUE	8	15111565	0.0452734	3.41e-06	985	TRUE	reported	igd	15	TRUE	21.5701
Helicobacter pylori CagA antibody levels	Other drug-induced secondary parkinsonism	rs75170215	C	T	C	T	0.743256	-0.2734	0.02057	FALSE	FALSE	FALSE	finn-b-OTHER_DRUGADVERS_SECONDA_PARKINSONI	3	25908239	0.3562	NA	0.4428	TRUE	3	25908239	0.156416	2.02e-06	985	TRUE	reported	igd	15	TRUE	22.5795
Helicobacter pylori CagA antibody levels	Other drug-induced secondary parkinsonism	rs75740599	A	G	A	G	0.235842	-0.0177	0.252886	FALSE	FALSE	FALSE	finn-b-OTHER_DRUGADVERS_SECONDA_PARKINSONI	4	159123611	0.1454	NA	0.903	TRUE	4	159123611	0.0512963	4.27e-06	985	TRUE	reported	igd	15	TRUE	21.1383
Helicobacter pylori CagA antibody levels	Dementia due to Parkinsons disease	rs117537486	C	G	C	G	0.596789	-0.1346	0.03072	FALSE	TRUE	FALSE	finn-b-PD_DEMENTIA	11	94351805	0.2549	NA	0.5975	TRUE	11	94351805	0.129736	4.22e-06	985	TRUE	reported	igd	15	TRUE	21.1602
Helicobacter pylori CagA antibody levels	Dementia due to Parkinsons disease	rs117827497	G	A	G	A	-0.583731	-0.304	0.030462	FALSE	FALSE	FALSE	finn-b-PD_DEMENTIA	11	105212623	0.3484	NA	0.3829	TRUE	11	105212623	0.125147	3.1e-06	985	TRUE	reported	igd	15	TRUE	21.7563
Helicobacter pylori CagA antibody levels	Dementia due to Parkinsons disease	rs118006294	C	T	C	T	-0.475295	-0.2498	0.050367	FALSE	FALSE	FALSE	finn-b-PD_DEMENTIA	16	10974221	0.2636	NA	0.3433	TRUE	16	10974221	0.101815	3.04e-06	985	TRUE	reported	igd	15	TRUE	21.7923
Helicobacter pylori CagA antibody levels	Dementia due to Parkinsons disease	rs11858369	G	A	G	A	0.437721	-0.0981	0.068381	FALSE	FALSE	FALSE	finn-b-PD_DEMENTIA	15	90495509	0.1689	NA	0.5615	TRUE	15	90495509	0.0864978	4.18e-07	985	TRUE	reported	igd	15	TRUE	25.6085
Helicobacter pylori CagA antibody levels	Dementia due to Parkinsons disease	rs149747348	C	G	C	G	-0.895407	-0.0137	0.013186	FALSE	TRUE	FALSE	finn-b-PD_DEMENTIA	12	98890443	0.2222	NA	0.951	TRUE	12	98890443	0.194003	3.92e-06	985	TRUE	reported	igd	15	TRUE	21.3022
Helicobacter pylori CagA antibody levels	Dementia due to Parkinsons disease	rs3998182	C	T	C	T	0.284762	0.111	0.27555	FALSE	FALSE	FALSE	finn-b-PD_DEMENTIA	6	32561915	0.1267	NA	0.3809	TRUE	6	32561915	0.0548049	2.04e-07	985	TRUE	reported	igd	15	TRUE	26.9976
Helicobacter pylori CagA antibody levels	Dementia due to Parkinsons disease	rs4268452	T	C	T	C	-0.384976	0.0185	0.071203	FALSE	FALSE	FALSE	finn-b-PD_DEMENTIA	10	81319354	0.183	NA	0.9196	TRUE	10	81319354	0.0840329	4.62e-06	985	TRUE	reported	igd	15	TRUE	20.9879
Helicobacter pylori CagA antibody levels	Dementia due to Parkinsons disease	rs6530847	A	T	A	T	-0.210266	-0.019	0.391211	FALSE	TRUE	FALSE	finn-b-PD_DEMENTIA	8	15111565	0.0981	NA	0.8462	TRUE	8	15111565	0.0452734	3.41e-06	985	TRUE	reported	igd	15	TRUE	21.5701
Helicobacter pylori CagA antibody levels	Dementia due to Parkinsons disease	rs75170215	C	T	C	T	0.743256	-0.1892	0.02057	FALSE	FALSE	FALSE	finn-b-PD_DEMENTIA	3	25908239	0.2724	NA	0.487401	TRUE	3	25908239	0.156416	2.02e-06	985	TRUE	reported	igd	15	TRUE	22.5795
Helicobacter pylori CagA antibody levels	Dementia due to Parkinsons disease	rs75740599	A	G	A	G	0.235842	0.0488	0.252886	FALSE	FALSE	FALSE	finn-b-PD_DEMENTIA	4	159123611	0.1087	NA	0.653301	TRUE	4	159123611	0.0512963	4.27e-06	985	TRUE	reported	igd	15	TRUE	21.1383
Helicobacter pylori CagA antibody levels	Secondary parkinsonism	rs117537486	C	G	C	G	0.596789	-0.1936	0.03072	FALSE	TRUE	FALSE	finn-b-PD2ND	11	94351805	0.2071	NA	0.3498	TRUE	11	94351805	0.129736	4.22e-06	985	TRUE	reported	igd	15	TRUE	21.1602
Helicobacter pylori CagA antibody levels	Secondary parkinsonism	rs117827497	G	A	G	A	-0.583731	0.3712	0.030462	FALSE	FALSE	FALSE	finn-b-PD2ND	11	105212623	0.2888	NA	0.1987	TRUE	11	105212623	0.125147	3.1e-06	985	TRUE	reported	igd	15	TRUE	21.7563
Helicobacter pylori CagA antibody levels	Secondary parkinsonism	rs118006294	C	T	C	T	-0.475295	0.3418	0.050367	FALSE	FALSE	FALSE	finn-b-PD2ND	16	10974221	0.213	NA	0.1085	TRUE	16	10974221	0.101815	3.04e-06	985	TRUE	reported	igd	15	TRUE	21.7923
Helicobacter pylori CagA antibody levels	Secondary parkinsonism	rs11858369	G	A	G	A	0.437721	0.0193	0.068381	FALSE	FALSE	FALSE	finn-b-PD2ND	15	90495509	0.1323	NA	0.8839	TRUE	15	90495509	0.0864978	4.18e-07	985	TRUE	reported	igd	15	TRUE	25.6085
Helicobacter pylori CagA antibody levels	Secondary parkinsonism	rs149747348	C	G	C	G	-0.895407	-0.0448	0.013186	FALSE	TRUE	FALSE	finn-b-PD2ND	12	98890443	0.1803	NA	0.8037	TRUE	12	98890443	0.194003	3.92e-06	985	TRUE	reported	igd	15	TRUE	21.3022
Helicobacter pylori CagA antibody levels	Secondary parkinsonism	rs3998182	C	T	C	T	0.284762	-0.1132	0.27555	FALSE	FALSE	FALSE	finn-b-PD2ND	6	32561915	0.0998	NA	0.2563	TRUE	6	32561915	0.0548049	2.04e-07	985	TRUE	reported	igd	15	TRUE	26.9976
Helicobacter pylori CagA antibody levels	Secondary parkinsonism	rs4268452	T	C	T	C	-0.384976	0.0685	0.071203	FALSE	FALSE	FALSE	finn-b-PD2ND	10	81319354	0.1456	NA	0.6383	TRUE	10	81319354	0.0840329	4.62e-06	985	TRUE	reported	igd	15	TRUE	20.9879
Helicobacter pylori CagA antibody levels	Secondary parkinsonism	rs6530847	A	T	A	T	-0.210266	-0.0308	0.391211	FALSE	TRUE	FALSE	finn-b-PD2ND	8	15111565	0.0788	NA	0.695601	TRUE	8	15111565	0.0452734	3.41e-06	985	TRUE	reported	igd	15	TRUE	21.5701
Helicobacter pylori CagA antibody levels	Secondary parkinsonism	rs75170215	C	T	C	T	0.743256	0.0536	0.02057	FALSE	FALSE	FALSE	finn-b-PD2ND	3	25908239	0.2146	NA	0.8029	TRUE	3	25908239	0.156416	2.02e-06	985	TRUE	reported	igd	15	TRUE	22.5795
Helicobacter pylori CagA antibody levels	Secondary parkinsonism	rs75740599	A	G	A	G	0.235842	0.0386	0.252886	FALSE	FALSE	FALSE	finn-b-PD2ND	4	159123611	0.0876	NA	0.6592	TRUE	4	159123611	0.0512963	4.27e-06	985	TRUE	reported	igd	15	TRUE	21.1383
Helicobacter pylori CagA antibody levels	Parkinson's disease	rs117537486	C	G	C	G	0.596789	0.0117	0.03072	FALSE	TRUE	FALSE	ieu-b-7	11	94351805	0.0648	468692	0.8563	TRUE	11	94351805	0.129736	4.22e-06	985	TRUE	reported	igd	15	TRUE	21.1602
Helicobacter pylori CagA antibody levels	Parkinson's disease	rs117827497	G	A	G	A	-0.583731	-0.0506	0.030462	FALSE	FALSE	FALSE	ieu-b-7	11	105212623	0.0614	482730	0.4103	TRUE	11	105212623	0.125147	3.1e-06	985	TRUE	reported	igd	15	TRUE	21.7563
Helicobacter pylori CagA antibody levels	Parkinson's disease	rs118006294	C	T	C	T	-0.475295	-0.0394	0.050367	FALSE	FALSE	FALSE	ieu-b-7	16	10974221	0.0678	468692	0.5612	TRUE	16	10974221	0.101815	3.04e-06	985	TRUE	reported	igd	15	TRUE	21.7923
Helicobacter pylori CagA antibody levels	Parkinson's disease	rs11858369	G	A	G	A	0.437721	-0.0038	0.068381	FALSE	FALSE	FALSE	ieu-b-7	15	90495509	0.0492	471013	0.9391	TRUE	15	90495509	0.0864978	4.18e-07	985	TRUE	reported	igd	15	TRUE	25.6085
Helicobacter pylori CagA antibody levels	Parkinson's disease	rs149747348	C	G	C	G	-0.895407	0.0744	0.013186	FALSE	TRUE	FALSE	ieu-b-7	12	98890443	0.106	468692	0.4824	TRUE	12	98890443	0.194003	3.92e-06	985	TRUE	reported	igd	15	TRUE	21.3022
Helicobacter pylori CagA antibody levels	Parkinson's disease	rs3998182	C	T	C	T	0.284762	0.0283	0.27555	FALSE	FALSE	FALSE	ieu-b-7	6	32566232	0.0247	480593	0.2529	TRUE	6	32561915	0.0548049	2.04e-07	985	TRUE	reported	igd	15	TRUE	26.9976
Helicobacter pylori CagA antibody levels	Parkinson's disease	rs4268452	T	C	T	C	-0.384976	0.0396	0.071203	FALSE	FALSE	FALSE	ieu-b-7	10	81322280	0.0399	482730	0.3207	TRUE	10	81319354	0.0840329	4.62e-06	985	TRUE	reported	igd	15	TRUE	20.9879
Helicobacter pylori CagA antibody levels	Parkinson's disease	rs6530847	A	T	A	T	-0.210266	0.031	0.391211	FALSE	TRUE	FALSE	ieu-b-7	8	15111565	0.0227	468692	0.1724	TRUE	8	15111565	0.0452734	3.41e-06	985	TRUE	reported	igd	15	TRUE	21.5701
Helicobacter pylori CagA antibody levels	Parkinson's disease	rs75170215	C	T	C	T	0.743256	0.0752	0.02057	FALSE	FALSE	FALSE	ieu-b-7	3	25908239	0.0944	465249	0.4256	TRUE	3	25908239	0.156416	2.02e-06	985	TRUE	reported	igd	15	TRUE	22.5795
Helicobacter pylori CagA antibody levels	Parkinson's disease	rs75740599	A	G	A	G	0.235842	-0.0149	0.252886	FALSE	FALSE	FALSE	ieu-b-7	4	159123611	0.0258	468692	0.5634	TRUE	4	159123611	0.0512963	4.27e-06	985	TRUE	reported	igd	15	TRUE	21.1383
Helicobacter pylori Catalase antibody levels	Parkinson's disease motor subtype (tremor to postural instability/gait difficulty score ratio)	rs147016571	G	A	G	A	-0.839947	0.0934	0.010184	FALSE	FALSE	FALSE	ebi-a-GCST90000015	16	25837192	0.1274	3212	0.4637	TRUE	16	25837192	0.175759	1.76e-06	1558	TRUE	reported	igd	7	TRUE	22.8386
Helicobacter pylori Catalase antibody levels	Parkinson's disease motor subtype (tremor to postural instability/gait difficulty score ratio)	rs17647677	C	T	C	T	-0.394124	0.0006	0.041284	FALSE	FALSE	FALSE	ebi-a-GCST90000015	13	46749781	0.1042	3212	0.9952	TRUE	13	46749781	0.0851199	3.65e-06	1558	TRUE	reported	igd	7	TRUE	21.439
Helicobacter pylori Catalase antibody levels	Parkinson's disease motor subtype (tremor to postural instability/gait difficulty score ratio)	rs190890483	A	G	A	G	-0.771796	-0.0272	0.012211	FALSE	FALSE	FALSE	ebi-a-GCST90000015	2	157083346	0.1141	3212	0.8113	TRUE	2	157083346	0.156854	8.63e-07	1558	TRUE	reported	igd	7	TRUE	24.2111
Helicobacter pylori Catalase antibody levels	Parkinson's disease motor subtype (tremor to postural instability/gait difficulty score ratio)	rs343686	C	A	C	A	-0.174703	-0.0291	0.620724	FALSE	FALSE	FALSE	ebi-a-GCST90000015	6	80607062	0.0245	3212	0.2345	TRUE	6	80607062	0.036546	1.75e-06	1558	TRUE	reported	igd	7	TRUE	22.8518
Helicobacter pylori Catalase antibody levels	Parkinson's disease motor subtype (tremor to postural instability/gait difficulty score ratio)	rs58679787	T	C	T	C	0.776521	-0.1065	0.01117	FALSE	FALSE	FALSE	ebi-a-GCST90000015	2	16452055	0.1242	3212	0.391	TRUE	2	16452055	0.168076	3.84e-06	1558	TRUE	reported	igd	7	TRUE	21.3449
Helicobacter pylori Catalase antibody levels	Parkinson's disease motor subtype (tremor to postural instability/gait difficulty score ratio)	rs6456714	G	C	G	C	0.170902	-0.0048	0.631631	FALSE	TRUE	TRUE	ebi-a-GCST90000015	6	26338257	0.025	3212	0.8461	TRUE	6	26335346	0.0360891	2.18e-06	1558	TRUE	reported	igd	7	FALSE	22.4255
Helicobacter pylori Catalase antibody levels	Parkinson's disease motor subtype (tremor to postural instability/gait difficulty score ratio)	rs72808426	T	C	T	C	-0.433914	-0.0541	0.035007	FALSE	FALSE	FALSE	ebi-a-GCST90000015	2	58133048	0.0657	3212	0.4107	TRUE	2	58133048	0.0938646	3.79e-06	1558	TRUE	reported	igd	7	TRUE	21.37
Helicobacter pylori Catalase antibody levels	Parkinson's disease motor subtype (tremor to postural instability/gait difficulty score ratio)	rs77162569	T	C	T	C	-0.555536	0.0105	0.025229	FALSE	FALSE	FALSE	ebi-a-GCST90000015	7	148264987	0.0858	3212	0.903	TRUE	7	148264987	0.10878	3.27e-07	1558	TRUE	reported	igd	7	TRUE	26.0811
Helicobacter pylori Catalase antibody levels	Parkinson's disease motor subtype (tremor to postural instability/gait difficulty score ratio)	rs927062	G	A	G	A	-0.197935	0.0663	0.213718	FALSE	FALSE	FALSE	ebi-a-GCST90000015	14	33095049	0.0299	3212	0.0265699	TRUE	14	33095049	0.0421097	2.6e-06	1558	TRUE	reported	igd	7	TRUE	22.0943
Helicobacter pylori Catalase antibody levels	Other drug-induced secondary parkinsonism	rs147016571	G	A	G	A	-0.839947	-1.0294	0.010184	FALSE	FALSE	FALSE	finn-b-OTHER_DRUGADVERS_SECONDA_PARKINSONI	16	25837192	1.2416	NA	0.407	TRUE	16	25837192	0.175759	1.76e-06	1558	TRUE	reported	igd	7	TRUE	22.8386
Helicobacter pylori Catalase antibody levels	Other drug-induced secondary parkinsonism	rs17647677	C	T	C	T	-0.394124	0.2948	0.041284	FALSE	FALSE	FALSE	finn-b-OTHER_DRUGADVERS_SECONDA_PARKINSONI	13	46749781	0.2214	NA	0.1829	TRUE	13	46749781	0.0851199	3.65e-06	1558	TRUE	reported	igd	7	TRUE	21.439
Helicobacter pylori Catalase antibody levels	Other drug-induced secondary parkinsonism	rs190890483	A	G	A	G	-0.771796	-0.0997	0.012211	FALSE	FALSE	FALSE	finn-b-OTHER_DRUGADVERS_SECONDA_PARKINSONI	2	157083346	0.2845	NA	0.726001	TRUE	2	157083346	0.156854	8.63e-07	1558	TRUE	reported	igd	7	TRUE	24.2111
Helicobacter pylori Catalase antibody levels	Other drug-induced secondary parkinsonism	rs343686	C	A	C	A	-0.174703	-0.0376	0.620724	FALSE	FALSE	FALSE	finn-b-OTHER_DRUGADVERS_SECONDA_PARKINSONI	6	80607062	0.1188	NA	0.7515	TRUE	6	80607062	0.036546	1.75e-06	1558	TRUE	reported	igd	7	TRUE	22.8518
Helicobacter pylori Catalase antibody levels	Other drug-induced secondary parkinsonism	rs6456714	G	C	G	C	0.170902	0.1995	0.631631	FALSE	TRUE	FALSE	finn-b-OTHER_DRUGADVERS_SECONDA_PARKINSONI	6	26335346	0.1292	NA	0.1226	TRUE	6	26335346	0.0360891	2.18e-06	1558	TRUE	reported	igd	7	TRUE	22.4255
Helicobacter pylori Catalase antibody levels	Other drug-induced secondary parkinsonism	rs72808426	T	C	T	C	-0.433914	0.1845	0.035007	FALSE	FALSE	FALSE	finn-b-OTHER_DRUGADVERS_SECONDA_PARKINSONI	2	58133048	0.4511	NA	0.6826	TRUE	2	58133048	0.0938646	3.79e-06	1558	TRUE	reported	igd	7	TRUE	21.37
Helicobacter pylori Catalase antibody levels	Other drug-induced secondary parkinsonism	rs77162569	T	C	T	C	-0.555536	0.3403	0.025229	FALSE	FALSE	FALSE	finn-b-OTHER_DRUGADVERS_SECONDA_PARKINSONI	7	148264987	0.3074	NA	0.2683	TRUE	7	148264987	0.10878	3.27e-07	1558	TRUE	reported	igd	7	TRUE	26.0811
Helicobacter pylori Catalase antibody levels	Other drug-induced secondary parkinsonism	rs927062	G	A	G	A	-0.197935	-0.2089	0.213718	FALSE	FALSE	FALSE	finn-b-OTHER_DRUGADVERS_SECONDA_PARKINSONI	14	33095049	0.1705	NA	0.2205	TRUE	14	33095049	0.0421097	2.6e-06	1558	TRUE	reported	igd	7	TRUE	22.0943
Helicobacter pylori Catalase antibody levels	Dementia due to Parkinsons disease	rs147016571	G	A	G	A	-0.839947	-0.1564	0.010184	FALSE	FALSE	FALSE	finn-b-PD_DEMENTIA	16	25837192	0.9134	NA	0.864	TRUE	16	25837192	0.175759	1.76e-06	1558	TRUE	reported	igd	7	TRUE	22.8386
Helicobacter pylori Catalase antibody levels	Dementia due to Parkinsons disease	rs17647677	C	T	C	T	-0.394124	-0.3343	0.041284	FALSE	FALSE	FALSE	finn-b-PD_DEMENTIA	13	46749781	0.1695	NA	0.0485099	TRUE	13	46749781	0.0851199	3.65e-06	1558	TRUE	reported	igd	7	TRUE	21.439
Helicobacter pylori Catalase antibody levels	Dementia due to Parkinsons disease	rs190890483	A	G	A	G	-0.771796	-0.3416	0.012211	FALSE	FALSE	FALSE	finn-b-PD_DEMENTIA	2	157083346	0.2158	NA	0.1134	TRUE	2	157083346	0.156854	8.63e-07	1558	TRUE	reported	igd	7	TRUE	24.2111
Helicobacter pylori Catalase antibody levels	Dementia due to Parkinsons disease	rs343686	C	A	C	A	-0.174703	-0.1547	0.620724	FALSE	FALSE	FALSE	finn-b-PD_DEMENTIA	6	80607062	0.088	NA	0.0788606	TRUE	6	80607062	0.036546	1.75e-06	1558	TRUE	reported	igd	7	TRUE	22.8518
Helicobacter pylori Catalase antibody levels	Dementia due to Parkinsons disease	rs6456714	G	C	G	C	0.170902	-0.0394	0.631631	FALSE	TRUE	FALSE	finn-b-PD_DEMENTIA	6	26335346	0.0955	NA	0.6801	TRUE	6	26335346	0.0360891	2.18e-06	1558	TRUE	reported	igd	7	TRUE	22.4255
Helicobacter pylori Catalase antibody levels	Dementia due to Parkinsons disease	rs72808426	T	C	T	C	-0.433914	-0.0128	0.035007	FALSE	FALSE	FALSE	finn-b-PD_DEMENTIA	2	58133048	0.3348	NA	0.9696	TRUE	2	58133048	0.0938646	3.79e-06	1558	TRUE	reported	igd	7	TRUE	21.37
Helicobacter pylori Catalase antibody levels	Dementia due to Parkinsons disease	rs77162569	T	C	T	C	-0.555536	0.0665	0.025229	FALSE	FALSE	FALSE	finn-b-PD_DEMENTIA	7	148264987	0.2374	NA	0.7795	TRUE	7	148264987	0.10878	3.27e-07	1558	TRUE	reported	igd	7	TRUE	26.0811
Helicobacter pylori Catalase antibody levels	Dementia due to Parkinsons disease	rs927062	G	A	G	A	-0.197935	0.1842	0.213718	FALSE	FALSE	FALSE	finn-b-PD_DEMENTIA	14	33095049	0.1257	NA	0.1427	TRUE	14	33095049	0.0421097	2.6e-06	1558	TRUE	reported	igd	7	TRUE	22.0943
Helicobacter pylori Catalase antibody levels	Secondary parkinsonism	rs147016571	G	A	G	A	-0.839947	-0.4954	0.010184	FALSE	FALSE	FALSE	finn-b-PD2ND	16	25837192	0.7356	NA	0.5007	TRUE	16	25837192	0.175759	1.76e-06	1558	TRUE	reported	igd	7	TRUE	22.8386
Helicobacter pylori Catalase antibody levels	Secondary parkinsonism	rs17647677	C	T	C	T	-0.394124	0.0145	0.041284	FALSE	FALSE	FALSE	finn-b-PD2ND	13	46749781	0.1337	NA	0.9138	TRUE	13	46749781	0.0851199	3.65e-06	1558	TRUE	reported	igd	7	TRUE	21.439
Helicobacter pylori Catalase antibody levels	Secondary parkinsonism	rs190890483	A	G	A	G	-0.771796	-0.2274	0.012211	FALSE	FALSE	FALSE	finn-b-PD2ND	2	157083346	0.1712	NA	0.1841	TRUE	2	157083346	0.156854	8.63e-07	1558	TRUE	reported	igd	7	TRUE	24.2111
Helicobacter pylori Catalase antibody levels	Secondary parkinsonism	rs343686	C	A	C	A	-0.174703	0.0355	0.620724	FALSE	FALSE	FALSE	finn-b-PD2ND	6	80607062	0.0712	NA	0.6182	TRUE	6	80607062	0.036546	1.75e-06	1558	TRUE	reported	igd	7	TRUE	22.8518
Helicobacter pylori Catalase antibody levels	Secondary parkinsonism	rs6456714	G	C	G	C	0.170902	0.1482	0.631631	FALSE	TRUE	FALSE	finn-b-PD2ND	6	26335346	0.0772	NA	0.0548403	TRUE	6	26335346	0.0360891	2.18e-06	1558	TRUE	reported	igd	7	TRUE	22.4255
Helicobacter pylori Catalase antibody levels	Secondary parkinsonism	rs72808426	T	C	T	C	-0.433914	0.2274	0.035007	FALSE	FALSE	FALSE	finn-b-PD2ND	2	58133048	0.273	NA	0.4049	TRUE	2	58133048	0.0938646	3.79e-06	1558	TRUE	reported	igd	7	TRUE	21.37
Helicobacter pylori Catalase antibody levels	Secondary parkinsonism	rs77162569	T	C	T	C	-0.555536	0.0896	0.025229	FALSE	FALSE	FALSE	finn-b-PD2ND	7	148264987	0.1854	NA	0.629001	TRUE	7	148264987	0.10878	3.27e-07	1558	TRUE	reported	igd	7	TRUE	26.0811
Helicobacter pylori Catalase antibody levels	Secondary parkinsonism	rs927062	G	A	G	A	-0.197935	-0.0759	0.213718	FALSE	FALSE	FALSE	finn-b-PD2ND	14	33095049	0.1021	NA	0.4571	TRUE	14	33095049	0.0421097	2.6e-06	1558	TRUE	reported	igd	7	TRUE	22.0943
Helicobacter pylori Catalase antibody levels	Parkinson's disease	rs147016571	G	A	G	A	-0.839947	0.0005	0.010184	FALSE	FALSE	FALSE	ieu-b-7	16	25837192	0.1253	465676	0.997	TRUE	16	25837192	0.175759	1.76e-06	1558	TRUE	reported	igd	7	TRUE	22.8386
Helicobacter pylori Catalase antibody levels	Parkinson's disease	rs17647677	C	T	C	T	-0.394124	-0.1281	0.041284	FALSE	FALSE	FALSE	ieu-b-7	13	46749781	0.0731	468692	0.0797701	TRUE	13	46749781	0.0851199	3.65e-06	1558	TRUE	reported	igd	7	TRUE	21.439
Helicobacter pylori Catalase antibody levels	Parkinson's disease	rs190890483	A	G	A	G	-0.771796	-0.0043	0.012211	FALSE	FALSE	FALSE	ieu-b-7	2	157083346	0.1032	469691	0.9668	TRUE	2	157083346	0.156854	8.63e-07	1558	TRUE	reported	igd	7	TRUE	24.2111
Helicobacter pylori Catalase antibody levels	Parkinson's disease	rs343686	C	A	C	A	-0.174703	-0.0156	0.620724	FALSE	FALSE	FALSE	ieu-b-7	6	80607062	0.02	482730	0.4339	TRUE	6	80607062	0.036546	1.75e-06	1558	TRUE	reported	igd	7	TRUE	22.8518
Helicobacter pylori Catalase antibody levels	Parkinson's disease	rs58679787	T	C	T	C	0.776521	0.1949	0.01117	FALSE	FALSE	FALSE	ieu-b-7	2	16452055	0.0877	468692	0.0262597	TRUE	2	16452055	0.168076	3.84e-06	1558	TRUE	reported	igd	7	TRUE	21.3449
Helicobacter pylori Catalase antibody levels	Parkinson's disease	rs6456714	G	C	G	C	0.170902	0.025	0.631631	FALSE	TRUE	FALSE	ieu-b-7	6	26338257	0.0199	482730	0.2099	TRUE	6	26335346	0.0360891	2.18e-06	1558	TRUE	reported	igd	7	TRUE	22.4255
Helicobacter pylori Catalase antibody levels	Parkinson's disease	rs72808426	T	C	T	C	-0.433914	0.0407	0.035007	FALSE	FALSE	FALSE	ieu-b-7	2	58133048	0.0606	468692	0.501601	TRUE	2	58133048	0.0938646	3.79e-06	1558	TRUE	reported	igd	7	TRUE	21.37
Helicobacter pylori Catalase antibody levels	Parkinson's disease	rs77162569	T	C	T	C	-0.555536	0.0361	0.025229	FALSE	FALSE	FALSE	ieu-b-7	7	148264987	0.0715	468692	0.6137	TRUE	7	148264987	0.10878	3.27e-07	1558	TRUE	reported	igd	7	TRUE	26.0811
Helicobacter pylori Catalase antibody levels	Parkinson's disease	rs927062	G	A	G	A	-0.197935	-0.0022	0.213718	FALSE	FALSE	FALSE	ieu-b-7	14	33095049	0.0275	468692	0.935	TRUE	14	33095049	0.0421097	2.6e-06	1558	TRUE	reported	igd	7	TRUE	22.0943
Helicobacter pylori GroEL antibody levels	Parkinson's disease motor subtype (tremor to postural instability/gait difficulty score ratio)	rs117341694	A	G	A	G	0.54338	-0.2485	0.013029	FALSE	FALSE	FALSE	ebi-a-GCST90000015	13	66889675	0.1049	3212	0.0178999	TRUE	13	66889675	0.115856	2.73e-06	2716	TRUE	reported	igd	5	TRUE	21.9973
Helicobacter pylori GroEL antibody levels	Parkinson's disease motor subtype (tremor to postural instability/gait difficulty score ratio)	rs1367344	C	T	C	T	-0.155199	0.0242	0.223984	FALSE	FALSE	FALSE	ebi-a-GCST90000015	18	71479072	0.0344	3212	0.4815	TRUE	18	71479072	0.0330617	2.68e-06	2716	TRUE	reported	igd	5	TRUE	22.0357
Helicobacter pylori GroEL antibody levels	Parkinson's disease motor subtype (tremor to postural instability/gait difficulty score ratio)	rs3104037	T	C	T	C	0.134138	-0.0263	0.613619	FALSE	FALSE	FALSE	ebi-a-GCST90000015	6	107139657	0.0263	3212	0.318	TRUE	6	107139657	0.0281607	1.9e-06	2716	TRUE	reported	igd	5	TRUE	22.6891
Helicobacter pylori GroEL antibody levels	Parkinson's disease motor subtype (tremor to postural instability/gait difficulty score ratio)	rs61680606	C	A	C	A	0.152271	-0.0272	0.225838	FALSE	FALSE	FALSE	ebi-a-GCST90000015	10	128952219	0.0266	3212	0.3071	TRUE	10	128939945	0.0322746	2.38e-06	2716	TRUE	reported	igd	5	TRUE	22.2594
Helicobacter pylori GroEL antibody levels	Parkinson's disease motor subtype (tremor to postural instability/gait difficulty score ratio)	rs7099832	C	G	C	G	-0.133798	-0.0207	0.4356	FALSE	TRUE	TRUE	ebi-a-GCST90000015	10	130790371	0.0255	3212	0.417	TRUE	10	130790371	0.0276583	1.31e-06	2716	TRUE	reported	igd	5	FALSE	23.4017
Helicobacter pylori GroEL antibody levels	Other drug-induced secondary parkinsonism	rs117341694	A	G	A	G	0.54338	-0.233	0.013029	FALSE	FALSE	FALSE	finn-b-OTHER_DRUGADVERS_SECONDA_PARKINSONI	13	66889675	0.4271	NA	0.5854	TRUE	13	66889675	0.115856	2.73e-06	2716	TRUE	reported	igd	5	TRUE	21.9973
Helicobacter pylori GroEL antibody levels	Other drug-induced secondary parkinsonism	rs1367344	C	T	C	T	-0.155199	-0.1106	0.223984	FALSE	FALSE	FALSE	finn-b-OTHER_DRUGADVERS_SECONDA_PARKINSONI	18	71479072	0.1406	NA	0.4315	TRUE	18	71479072	0.0330617	2.68e-06	2716	TRUE	reported	igd	5	TRUE	22.0357
Helicobacter pylori GroEL antibody levels	Other drug-induced secondary parkinsonism	rs3104037	T	C	T	C	0.134138	-0.0741	0.613619	FALSE	FALSE	FALSE	finn-b-OTHER_DRUGADVERS_SECONDA_PARKINSONI	6	107139657	0.1209	NA	0.54	TRUE	6	107139657	0.0281607	1.9e-06	2716	TRUE	reported	igd	5	TRUE	22.6891
Helicobacter pylori GroEL antibody levels	Other drug-induced secondary parkinsonism	rs61680606	C	A	C	A	0.152271	0.0363	0.225838	FALSE	FALSE	FALSE	finn-b-OTHER_DRUGADVERS_SECONDA_PARKINSONI	10	128952219	0.1242	NA	0.77	TRUE	10	128939945	0.0322746	2.38e-06	2716	TRUE	reported	igd	5	TRUE	22.2594
Helicobacter pylori GroEL antibody levels	Other drug-induced secondary parkinsonism	rs7099832	C	G	C	G	-0.133798	-0.053	0.4356	FALSE	TRUE	TRUE	finn-b-OTHER_DRUGADVERS_SECONDA_PARKINSONI	10	130790371	0.1173	NA	0.651499	TRUE	10	130790371	0.0276583	1.31e-06	2716	TRUE	reported	igd	5	FALSE	23.4017
Helicobacter pylori GroEL antibody levels	Dementia due to Parkinsons disease	rs117341694	A	G	A	G	0.54338	0.386	0.013029	FALSE	FALSE	FALSE	finn-b-PD_DEMENTIA	13	66889675	0.3204	NA	0.2282	TRUE	13	66889675	0.115856	2.73e-06	2716	TRUE	reported	igd	5	TRUE	21.9973
Helicobacter pylori GroEL antibody levels	Dementia due to Parkinsons disease	rs1367344	C	T	C	T	-0.155199	-0.023	0.223984	FALSE	FALSE	FALSE	finn-b-PD_DEMENTIA	18	71479072	0.1044	NA	0.8255	TRUE	18	71479072	0.0330617	2.68e-06	2716	TRUE	reported	igd	5	TRUE	22.0357
Helicobacter pylori GroEL antibody levels	Dementia due to Parkinsons disease	rs3104037	T	C	T	C	0.134138	-0.0441	0.613619	FALSE	FALSE	FALSE	finn-b-PD_DEMENTIA	6	107139657	0.0904	NA	0.6255	TRUE	6	107139657	0.0281607	1.9e-06	2716	TRUE	reported	igd	5	TRUE	22.6891
Helicobacter pylori GroEL antibody levels	Dementia due to Parkinsons disease	rs61680606	C	A	C	A	0.152271	0.0254	0.225838	FALSE	FALSE	FALSE	finn-b-PD_DEMENTIA	10	128952219	0.0927	NA	0.7845	TRUE	10	128939945	0.0322746	2.38e-06	2716	TRUE	reported	igd	5	TRUE	22.2594
Helicobacter pylori GroEL antibody levels	Dementia due to Parkinsons disease	rs7099832	C	G	C	G	-0.133798	-0.0057	0.4356	FALSE	TRUE	TRUE	finn-b-PD_DEMENTIA	10	130790371	0.0875	NA	0.9477	TRUE	10	130790371	0.0276583	1.31e-06	2716	TRUE	reported	igd	5	FALSE	23.4017
Helicobacter pylori GroEL antibody levels	Secondary parkinsonism	rs117341694	A	G	A	G	0.54338	-0.3149	0.013029	FALSE	FALSE	FALSE	finn-b-PD2ND	13	66889675	0.2561	NA	0.2188	TRUE	13	66889675	0.115856	2.73e-06	2716	TRUE	reported	igd	5	TRUE	21.9973
Helicobacter pylori GroEL antibody levels	Secondary parkinsonism	rs1367344	C	T	C	T	-0.155199	-0.1261	0.223984	FALSE	FALSE	FALSE	finn-b-PD2ND	18	71479072	0.0843	NA	0.1349	TRUE	18	71479072	0.0330617	2.68e-06	2716	TRUE	reported	igd	5	TRUE	22.0357
Helicobacter pylori GroEL antibody levels	Secondary parkinsonism	rs3104037	T	C	T	C	0.134138	0.0478	0.613619	FALSE	FALSE	FALSE	finn-b-PD2ND	6	107139657	0.0727	NA	0.5111	TRUE	6	107139657	0.0281607	1.9e-06	2716	TRUE	reported	igd	5	TRUE	22.6891
Helicobacter pylori GroEL antibody levels	Secondary parkinsonism	rs61680606	C	A	C	A	0.152271	0.1381	0.225838	FALSE	FALSE	FALSE	finn-b-PD2ND	10	128952219	0.0745	NA	0.0636502	TRUE	10	128939945	0.0322746	2.38e-06	2716	TRUE	reported	igd	5	TRUE	22.2594
Helicobacter pylori GroEL antibody levels	Secondary parkinsonism	rs7099832	C	G	C	G	-0.133798	-0.1506	0.4356	FALSE	TRUE	TRUE	finn-b-PD2ND	10	130790371	0.0703	NA	0.0322003	TRUE	10	130790371	0.0276583	1.31e-06	2716	TRUE	reported	igd	5	FALSE	23.4017
Helicobacter pylori GroEL antibody levels	Parkinson's disease	rs117341694	A	G	A	G	0.54338	0.1381	0.013029	FALSE	FALSE	FALSE	ieu-b-7	13	66889675	0.0927	468692	0.1361	TRUE	13	66889675	0.115856	2.73e-06	2716	TRUE	reported	igd	5	TRUE	21.9973
Helicobacter pylori GroEL antibody levels	Parkinson's disease	rs1367344	C	T	C	T	-0.155199	0.0249	0.223984	FALSE	FALSE	FALSE	ieu-b-7	18	71479072	0.035	13655	0.4769	TRUE	18	71479072	0.0330617	2.68e-06	2716	TRUE	reported	igd	5	TRUE	22.0357
Helicobacter pylori GroEL antibody levels	Parkinson's disease	rs3104037	T	C	T	C	0.134138	0.0041	0.613619	FALSE	FALSE	FALSE	ieu-b-7	6	107139657	0.023	468692	0.8588	TRUE	6	107139657	0.0281607	1.9e-06	2716	TRUE	reported	igd	5	TRUE	22.6891
Helicobacter pylori GroEL antibody levels	Parkinson's disease	rs61680606	C	A	C	A	0.152271	-0.0093	0.225838	FALSE	FALSE	FALSE	ieu-b-7	10	128952219	0.02	482730	0.6411	TRUE	10	128939945	0.0322746	2.38e-06	2716	TRUE	reported	igd	5	TRUE	22.2594
Helicobacter pylori GroEL antibody levels	Parkinson's disease	rs7099832	C	G	C	G	-0.133798	0.0273	0.4356	FALSE	TRUE	TRUE	ieu-b-7	10	130790371	0.0224	468692	0.2239	TRUE	10	130790371	0.0276583	1.31e-06	2716	TRUE	reported	igd	5	FALSE	23.4017
Helicobacter pylori OMP antibody levels	Parkinson's disease motor subtype (tremor to postural instability/gait difficulty score ratio)	rs1156822	T	A	T	A	-0.127607	0.0158	0.543158	FALSE	TRUE	TRUE	ebi-a-GCST90000015	2	41824828	0.0253	3212	0.5308	TRUE	2	41824828	0.0277813	4.36e-06	2640	TRUE	reported	igd	10	FALSE	21.0981
Helicobacter pylori OMP antibody levels	Parkinson's disease motor subtype (tremor to postural instability/gait difficulty score ratio)	rs116944686	A	G	A	G	0.417806	0.1904	0.023319	FALSE	FALSE	FALSE	ebi-a-GCST90000015	8	101374808	0.0863	3212	0.0273697	TRUE	8	101374808	0.0913422	4.78e-06	2640	TRUE	reported	igd	10	TRUE	20.9222
Helicobacter pylori OMP antibody levels	Parkinson's disease motor subtype (tremor to postural instability/gait difficulty score ratio)	rs143477841	A	G	A	G	-0.572525	0.0024	0.012119	FALSE	FALSE	FALSE	ebi-a-GCST90000015	2	24042805	0.1235	3212	0.9845	TRUE	2	24042805	0.124655	4.37e-06	2640	TRUE	reported	igd	10	TRUE	21.0945
Helicobacter pylori OMP antibody levels	Parkinson's disease motor subtype (tremor to postural instability/gait difficulty score ratio)	rs1892331	G	A	G	A	0.376964	0.0143	0.032321	FALSE	FALSE	FALSE	ebi-a-GCST90000015	20	59326926	0.0785	3212	0.8552	TRUE	20	59326926	0.0761458	7.4e-07	2640	TRUE	reported	igd	10	TRUE	24.508
Helicobacter pylori OMP antibody levels	Parkinson's disease motor subtype (tremor to postural instability/gait difficulty score ratio)	rs55862931	C	G	C	G	-0.146339	0.0226	0.258412	FALSE	TRUE	TRUE	ebi-a-GCST90000015	2	2672878	0.031	3212	0.4649	TRUE	2	2672878	0.0316679	3.82e-06	2640	TRUE	reported	igd	10	FALSE	21.3541
Helicobacter pylori OMP antibody levels	Parkinson's disease motor subtype (tremor to postural instability/gait difficulty score ratio)	rs60949128	A	C	A	C	-0.277296	-0.0769	0.064465	FALSE	FALSE	FALSE	ebi-a-GCST90000015	8	41936404	0.0456	3212	0.0919708	TRUE	8	41936404	0.0563277	8.53e-07	2640	TRUE	reported	igd	10	TRUE	24.235
Helicobacter pylori OMP antibody levels	Parkinson's disease motor subtype (tremor to postural instability/gait difficulty score ratio)	rs703135	A	G	A	G	-0.133184	0.046	0.417825	FALSE	FALSE	FALSE	ebi-a-GCST90000015	1	158680071	0.0231	3212	0.0461403	TRUE	1	158678095	0.0280688	2.09e-06	2640	TRUE	reported	igd	10	TRUE	22.5142
Helicobacter pylori OMP antibody levels	Parkinson's disease motor subtype (tremor to postural instability/gait difficulty score ratio)	rs8019346	A	G	A	G	0.229272	0.0213	0.08492	FALSE	FALSE	FALSE	ebi-a-GCST90000015	14	65353011	0.045	3212	0.635199	TRUE	14	65353011	0.0498505	4.24e-06	2640	TRUE	reported	igd	10	TRUE	21.1526
Helicobacter pylori OMP antibody levels	Parkinson's disease motor subtype (tremor to postural instability/gait difficulty score ratio)	rs9276733	G	A	G	A	0.195698	0.0002	0.229896	FALSE	FALSE	FALSE	ebi-a-GCST90000015	6	32766026	0.0283	3212	0.9936	TRUE	6	32766026	0.0364829	8.14e-08	2640	TRUE	reported	igd	10	TRUE	28.7736
Helicobacter pylori OMP antibody levels	Other drug-induced secondary parkinsonism	rs1156822	T	A	T	A	-0.127607	0.0677	0.543158	FALSE	TRUE	TRUE	finn-b-OTHER_DRUGADVERS_SECONDA_PARKINSONI	2	41824828	0.1196	NA	0.5711	TRUE	2	41824828	0.0277813	4.36e-06	2640	TRUE	reported	igd	10	FALSE	21.0981
Helicobacter pylori OMP antibody levels	Other drug-induced secondary parkinsonism	rs116944686	A	G	A	G	0.417806	0.0119	0.023319	FALSE	FALSE	FALSE	finn-b-OTHER_DRUGADVERS_SECONDA_PARKINSONI	8	101374808	0.4212	NA	0.9774	TRUE	8	101374808	0.0913422	4.78e-06	2640	TRUE	reported	igd	10	TRUE	20.9222
Helicobacter pylori OMP antibody levels	Other drug-induced secondary parkinsonism	rs143477841	A	G	A	G	-0.572525	-1.0409	0.012119	FALSE	FALSE	FALSE	finn-b-OTHER_DRUGADVERS_SECONDA_PARKINSONI	2	24042805	1.2793	NA	0.4159	TRUE	2	24042805	0.124655	4.37e-06	2640	TRUE	reported	igd	10	TRUE	21.0945
Helicobacter pylori OMP antibody levels	Other drug-induced secondary parkinsonism	rs1892331	G	A	G	A	0.376964	1.3009	0.032321	FALSE	FALSE	FALSE	finn-b-OTHER_DRUGADVERS_SECONDA_PARKINSONI	20	59326926	0.4983	NA	0.00904107	TRUE	20	59326926	0.0761458	7.4e-07	2640	TRUE	reported	igd	10	TRUE	24.508
Helicobacter pylori OMP antibody levels	Other drug-induced secondary parkinsonism	rs3104361	C	T	C	T	0.181489	0.0639	0.581879	FALSE	FALSE	FALSE	finn-b-OTHER_DRUGADVERS_SECONDA_PARKINSONI	6	32652278	0.1277	NA	0.616799	TRUE	6	32652278	0.0293752	6.48e-10	2640	TRUE	reported	igd	10	TRUE	38.1715
Helicobacter pylori OMP antibody levels	Other drug-induced secondary parkinsonism	rs55862931	C	G	C	G	-0.146339	0.0141	0.258412	FALSE	TRUE	FALSE	finn-b-OTHER_DRUGADVERS_SECONDA_PARKINSONI	2	2672878	0.1453	NA	0.9227	TRUE	2	2672878	0.0316679	3.82e-06	2640	TRUE	reported	igd	10	TRUE	21.3541
Helicobacter pylori OMP antibody levels	Other drug-induced secondary parkinsonism	rs703135	A	G	A	G	-0.133184	-0.1111	0.417825	FALSE	FALSE	FALSE	finn-b-OTHER_DRUGADVERS_SECONDA_PARKINSONI	1	158678095	0.1173	NA	0.3438	TRUE	1	158678095	0.0280688	2.09e-06	2640	TRUE	reported	igd	10	TRUE	22.5142
Helicobacter pylori OMP antibody levels	Other drug-induced secondary parkinsonism	rs8019346	A	G	A	G	0.229272	0.4769	0.08492	FALSE	FALSE	FALSE	finn-b-OTHER_DRUGADVERS_SECONDA_PARKINSONI	14	65353011	0.2576	NA	0.0641697	TRUE	14	65353011	0.0498505	4.24e-06	2640	TRUE	reported	igd	10	TRUE	21.1526
Helicobacter pylori OMP antibody levels	Other drug-induced secondary parkinsonism	rs9276733	G	A	G	A	0.195698	0.0858	0.229896	FALSE	FALSE	FALSE	finn-b-OTHER_DRUGADVERS_SECONDA_PARKINSONI	6	32766026	0.1295	NA	0.5079	TRUE	6	32766026	0.0364829	8.14e-08	2640	TRUE	reported	igd	10	TRUE	28.7736
Helicobacter pylori OMP antibody levels	Dementia due to Parkinsons disease	rs1156822	T	A	T	A	-0.127607	-0.0554	0.543158	FALSE	TRUE	TRUE	finn-b-PD_DEMENTIA	2	41824828	0.0889	NA	0.533301	TRUE	2	41824828	0.0277813	4.36e-06	2640	TRUE	reported	igd	10	FALSE	21.0981
Helicobacter pylori OMP antibody levels	Dementia due to Parkinsons disease	rs116944686	A	G	A	G	0.417806	0.0238	0.023319	FALSE	FALSE	FALSE	finn-b-PD_DEMENTIA	8	101374808	0.3199	NA	0.9406	TRUE	8	101374808	0.0913422	4.78e-06	2640	TRUE	reported	igd	10	TRUE	20.9222
Helicobacter pylori OMP antibody levels	Dementia due to Parkinsons disease	rs143477841	A	G	A	G	-0.572525	-0.6239	0.012119	FALSE	FALSE	FALSE	finn-b-PD_DEMENTIA	2	24042805	0.8143	NA	0.4436	TRUE	2	24042805	0.124655	4.37e-06	2640	TRUE	reported	igd	10	TRUE	21.0945
Helicobacter pylori OMP antibody levels	Dementia due to Parkinsons disease	rs1892331	G	A	G	A	0.376964	-0.1822	0.032321	FALSE	FALSE	FALSE	finn-b-PD_DEMENTIA	20	59326926	0.3481	NA	0.6008	TRUE	20	59326926	0.0761458	7.4e-07	2640	TRUE	reported	igd	10	TRUE	24.508
Helicobacter pylori OMP antibody levels	Dementia due to Parkinsons disease	rs3104361	C	T	C	T	0.181489	-0.1592	0.581879	FALSE	FALSE	FALSE	finn-b-PD_DEMENTIA	6	32652278	0.0942	NA	0.09105	TRUE	6	32652278	0.0293752	6.48e-10	2640	TRUE	reported	igd	10	TRUE	38.1715
Helicobacter pylori OMP antibody levels	Dementia due to Parkinsons disease	rs55862931	C	G	C	G	-0.146339	-0.0187	0.258412	FALSE	TRUE	FALSE	finn-b-PD_DEMENTIA	2	2672878	0.1083	NA	0.8631	TRUE	2	2672878	0.0316679	3.82e-06	2640	TRUE	reported	igd	10	TRUE	21.3541
Helicobacter pylori OMP antibody levels	Dementia due to Parkinsons disease	rs703135	A	G	A	G	-0.133184	-0.0157	0.417825	FALSE	FALSE	FALSE	finn-b-PD_DEMENTIA	1	158678095	0.0873	NA	0.8573	TRUE	1	158678095	0.0280688	2.09e-06	2640	TRUE	reported	igd	10	TRUE	22.5142
Helicobacter pylori OMP antibody levels	Dementia due to Parkinsons disease	rs8019346	A	G	A	G	0.229272	-0.169	0.08492	FALSE	FALSE	FALSE	finn-b-PD_DEMENTIA	14	65353011	0.1897	NA	0.3728	TRUE	14	65353011	0.0498505	4.24e-06	2640	TRUE	reported	igd	10	TRUE	21.1526
Helicobacter pylori OMP antibody levels	Dementia due to Parkinsons disease	rs9276733	G	A	G	A	0.195698	-0.0871	0.229896	FALSE	FALSE	FALSE	finn-b-PD_DEMENTIA	6	32766026	0.0973	NA	0.3708	TRUE	6	32766026	0.0364829	8.14e-08	2640	TRUE	reported	igd	10	TRUE	28.7736
Helicobacter pylori OMP antibody levels	Secondary parkinsonism	rs1156822	T	A	T	A	-0.127607	-0.0483	0.543158	FALSE	TRUE	TRUE	finn-b-PD2ND	2	41824828	0.0718	NA	0.5015	TRUE	2	41824828	0.0277813	4.36e-06	2640	TRUE	reported	igd	10	FALSE	21.0981
Helicobacter pylori OMP antibody levels	Secondary parkinsonism	rs116944686	A	G	A	G	0.417806	0.1357	0.023319	FALSE	FALSE	FALSE	finn-b-PD2ND	8	101374808	0.2537	NA	0.5928	TRUE	8	101374808	0.0913422	4.78e-06	2640	TRUE	reported	igd	10	TRUE	20.9222
Helicobacter pylori OMP antibody levels	Secondary parkinsonism	rs143477841	A	G	A	G	-0.572525	-0.6827	0.012119	FALSE	FALSE	FALSE	finn-b-PD2ND	2	24042805	0.7207	NA	0.3435	TRUE	2	24042805	0.124655	4.37e-06	2640	TRUE	reported	igd	10	TRUE	21.0945
Helicobacter pylori OMP antibody levels	Secondary parkinsonism	rs1892331	G	A	G	A	0.376964	-0.0593	0.032321	FALSE	FALSE	FALSE	finn-b-PD2ND	20	59326926	0.285	NA	0.835	TRUE	20	59326926	0.0761458	7.4e-07	2640	TRUE	reported	igd	10	TRUE	24.508
Helicobacter pylori OMP antibody levels	Secondary parkinsonism	rs3104361	C	T	C	T	0.181489	-0.0358	0.581879	FALSE	FALSE	FALSE	finn-b-PD2ND	6	32652278	0.0753	NA	0.634699	TRUE	6	32652278	0.0293752	6.48e-10	2640	TRUE	reported	igd	10	TRUE	38.1715
Helicobacter pylori OMP antibody levels	Secondary parkinsonism	rs55862931	C	G	C	G	-0.146339	-0.1384	0.258412	FALSE	TRUE	FALSE	finn-b-PD2ND	2	2672878	0.0871	NA	0.1118	TRUE	2	2672878	0.0316679	3.82e-06	2640	TRUE	reported	igd	10	TRUE	21.3541
Helicobacter pylori OMP antibody levels	Secondary parkinsonism	rs703135	A	G	A	G	-0.133184	-0.0575	0.417825	FALSE	FALSE	FALSE	finn-b-PD2ND	1	158678095	0.0705	NA	0.4145	TRUE	1	158678095	0.0280688	2.09e-06	2640	TRUE	reported	igd	10	TRUE	22.5142
Helicobacter pylori OMP antibody levels	Secondary parkinsonism	rs8019346	A	G	A	G	0.229272	0.0127	0.08492	FALSE	FALSE	FALSE	finn-b-PD2ND	14	65353011	0.1546	NA	0.9345	TRUE	14	65353011	0.0498505	4.24e-06	2640	TRUE	reported	igd	10	TRUE	21.1526
Helicobacter pylori OMP antibody levels	Secondary parkinsonism	rs9276733	G	A	G	A	0.195698	-0.0726	0.229896	FALSE	FALSE	FALSE	finn-b-PD2ND	6	32766026	0.077	NA	0.3456	TRUE	6	32766026	0.0364829	8.14e-08	2640	TRUE	reported	igd	10	TRUE	28.7736
Helicobacter pylori OMP antibody levels	Parkinson's disease	rs1156822	T	A	T	A	-0.127607	0.012	0.543158	FALSE	TRUE	TRUE	ieu-b-7	2	41824828	0.0224	468692	0.5924	TRUE	2	41824828	0.0277813	4.36e-06	2640	TRUE	reported	igd	10	FALSE	21.0981
Helicobacter pylori OMP antibody levels	Parkinson's disease	rs116944686	A	G	A	G	0.417806	0.0292	0.023319	FALSE	FALSE	FALSE	ieu-b-7	8	101374808	0.0789	468692	0.710799	TRUE	8	101374808	0.0913422	4.78e-06	2640	TRUE	reported	igd	10	TRUE	20.9222
Helicobacter pylori OMP antibody levels	Parkinson's disease	rs143477841	A	G	A	G	-0.572525	0.0335	0.012119	FALSE	FALSE	FALSE	ieu-b-7	2	24042805	0.089	481323	0.706801	TRUE	2	24042805	0.124655	4.37e-06	2640	TRUE	reported	igd	10	TRUE	21.0945
Helicobacter pylori OMP antibody levels	Parkinson's disease	rs1892331	G	A	G	A	0.376964	-0.0057	0.032321	FALSE	FALSE	FALSE	ieu-b-7	20	59326926	0.0664	468692	0.9314	TRUE	20	59326926	0.0761458	7.4e-07	2640	TRUE	reported	igd	10	TRUE	24.508
Helicobacter pylori OMP antibody levels	Parkinson's disease	rs60949128	A	C	A	C	-0.277296	-0.0126	0.064465	FALSE	FALSE	FALSE	ieu-b-7	8	41936404	0.033	482730	0.7026	TRUE	8	41936404	0.0563277	8.53e-07	2640	TRUE	reported	igd	10	TRUE	24.235
Helicobacter pylori OMP antibody levels	Parkinson's disease	rs703135	A	G	A	G	-0.133184	-0.0207	0.417825	FALSE	FALSE	FALSE	ieu-b-7	1	158680071	0.0174	482730	0.2345	TRUE	1	158678095	0.0280688	2.09e-06	2640	TRUE	reported	igd	10	TRUE	22.5142
Helicobacter pylori OMP antibody levels	Parkinson's disease	rs8019346	A	G	A	G	0.229272	-0.0289	0.08492	FALSE	FALSE	FALSE	ieu-b-7	14	65353011	0.0356	482730	0.4163	TRUE	14	65353011	0.0498505	4.24e-06	2640	TRUE	reported	igd	10	TRUE	21.1526
Helicobacter pylori OMP antibody levels	Parkinson's disease	rs9276733	G	A	G	A	0.195698	0.0238	0.229896	FALSE	FALSE	FALSE	ieu-b-7	6	32766026	0.0246	25556	0.3346	TRUE	6	32766026	0.0364829	8.14e-08	2640	TRUE	reported	igd	10	TRUE	28.7736
Helicobacter pylori UREA antibody levels	Parkinson's disease motor subtype (tremor to postural instability/gait difficulty score ratio)	rs117994655	A	G	A	G	0.402018	0.0534	0.032509	FALSE	FALSE	FALSE	ebi-a-GCST90000015	19	8188056	0.0685	3212	0.4354	TRUE	19	8188056	0.0828335	1.21e-06	2251	TRUE	reported	igd	10	TRUE	23.5548
Helicobacter pylori UREA antibody levels	Parkinson's disease motor subtype (tremor to postural instability/gait difficulty score ratio)	rs12820262	A	G	A	G	0.206073	0.0021	0.177117	FALSE	FALSE	FALSE	ebi-a-GCST90000015	12	129244638	0.0352	3212	0.9531	TRUE	12	129244638	0.0393175	1.59e-07	2251	TRUE	reported	igd	10	TRUE	27.4707
Helicobacter pylori UREA antibody levels	Parkinson's disease motor subtype (tremor to postural instability/gait difficulty score ratio)	rs134748	T	G	T	G	-0.142202	0.0583	0.653005	FALSE	FALSE	FALSE	ebi-a-GCST90000015	22	26543287	0.0262	3212	0.0259597	TRUE	22	26543287	0.0306515	3.5e-06	2251	TRUE	reported	igd	10	TRUE	21.5233
Helicobacter pylori UREA antibody levels	Parkinson's disease motor subtype (tremor to postural instability/gait difficulty score ratio)	rs143570118	T	C	T	C	0.434126	-0.0329	0.029208	FALSE	FALSE	FALSE	ebi-a-GCST90000015	17	76370080	0.0776	3212	0.671399	TRUE	17	76370080	0.0926047	2.76e-06	2251	TRUE	reported	igd	10	TRUE	21.9769
Helicobacter pylori UREA antibody levels	Parkinson's disease motor subtype (tremor to postural instability/gait difficulty score ratio)	rs4689912	C	T	C	T	-0.158009	0.0121	0.267281	FALSE	FALSE	FALSE	ebi-a-GCST90000015	4	4659633	0.0289	3212	0.676	TRUE	4	4659633	0.0331663	1.9e-06	2251	TRUE	reported	igd	10	TRUE	22.6971
Helicobacter pylori UREA antibody levels	Parkinson's disease motor subtype (tremor to postural instability/gait difficulty score ratio)	rs60386004	T	A	T	A	0.191768	0.0106	0.158161	FALSE	TRUE	TRUE	ebi-a-GCST90000015	14	80136052	0.0339	3212	0.753401	TRUE	14	80136052	0.0407276	2.49e-06	2251	TRUE	reported	igd	10	FALSE	22.1705
Helicobacter pylori UREA antibody levels	Parkinson's disease motor subtype (tremor to postural instability/gait difficulty score ratio)	rs61907106	A	G	A	G	-0.358847	-0.0965	0.048196	FALSE	FALSE	FALSE	ebi-a-GCST90000015	12	4003258	0.0654	3212	0.1399	TRUE	12	4003258	0.0702596	3.27e-07	2251	TRUE	reported	igd	10	TRUE	26.086
Helicobacter pylori UREA antibody levels	Parkinson's disease motor subtype (tremor to postural instability/gait difficulty score ratio)	rs71569678	C	A	C	A	0.340169	-0.0271	0.060345	FALSE	FALSE	FALSE	ebi-a-GCST90000015	6	23380648	0.0652	3212	0.6771	TRUE	6	23380648	0.0613821	2.99e-08	2251	TRUE	reported	igd	10	TRUE	30.7119
Helicobacter pylori UREA antibody levels	Parkinson's disease motor subtype (tremor to postural instability/gait difficulty score ratio)	rs75477465	A	G	A	G	0.374873	-0.1508	0.034029	FALSE	FALSE	FALSE	ebi-a-GCST90000015	8	68794331	0.0771	3212	0.0504301	TRUE	8	68794331	0.0802966	3.03e-06	2251	TRUE	reported	igd	10	TRUE	21.7959
Helicobacter pylori UREA antibody levels	Parkinson's disease motor subtype (tremor to postural instability/gait difficulty score ratio)	rs9289888	T	C	T	C	0.272084	0.0281	0.066303	FALSE	FALSE	FALSE	ebi-a-GCST90000015	3	152849491	0.0476	3212	0.554501	TRUE	3	152849257	0.0573847	2.12e-06	2251	TRUE	reported	igd	10	TRUE	22.4809
Helicobacter pylori UREA antibody levels	Other drug-induced secondary parkinsonism	rs117994655	A	G	A	G	0.402018	-0.5675	0.032509	FALSE	FALSE	FALSE	finn-b-OTHER_DRUGADVERS_SECONDA_PARKINSONI	19	8188056	0.3651	NA	0.1201	TRUE	19	8188056	0.0828335	1.21e-06	2251	TRUE	reported	igd	10	TRUE	23.5548
Helicobacter pylori UREA antibody levels	Other drug-induced secondary parkinsonism	rs12820262	A	G	A	G	0.206073	0.1478	0.177117	FALSE	FALSE	FALSE	finn-b-OTHER_DRUGADVERS_SECONDA_PARKINSONI	12	129244638	0.1698	NA	0.384	TRUE	12	129244638	0.0393175	1.59e-07	2251	TRUE	reported	igd	10	TRUE	27.4707
Helicobacter pylori UREA antibody levels	Other drug-induced secondary parkinsonism	rs134748	T	G	T	G	-0.142202	0.0411	0.653005	FALSE	FALSE	FALSE	finn-b-OTHER_DRUGADVERS_SECONDA_PARKINSONI	22	26543287	0.121	NA	0.734	TRUE	22	26543287	0.0306515	3.5e-06	2251	TRUE	reported	igd	10	TRUE	21.5233
Helicobacter pylori UREA antibody levels	Other drug-induced secondary parkinsonism	rs143570118	T	C	T	C	0.434126	0.0067	0.029208	FALSE	FALSE	FALSE	finn-b-OTHER_DRUGADVERS_SECONDA_PARKINSONI	17	76370080	0.4213	NA	0.9873	TRUE	17	76370080	0.0926047	2.76e-06	2251	TRUE	reported	igd	10	TRUE	21.9769
Helicobacter pylori UREA antibody levels	Other drug-induced secondary parkinsonism	rs4689912	C	T	C	T	-0.158009	-0.2132	0.267281	FALSE	FALSE	FALSE	finn-b-OTHER_DRUGADVERS_SECONDA_PARKINSONI	4	4659633	0.135	NA	0.1143	TRUE	4	4659633	0.0331663	1.9e-06	2251	TRUE	reported	igd	10	TRUE	22.6971
Helicobacter pylori UREA antibody levels	Other drug-induced secondary parkinsonism	rs60386004	T	A	T	A	0.191768	0.0876	0.158161	FALSE	TRUE	FALSE	finn-b-OTHER_DRUGADVERS_SECONDA_PARKINSONI	14	80136052	0.1396	NA	0.530401	TRUE	14	80136052	0.0407276	2.49e-06	2251	TRUE	reported	igd	10	TRUE	22.1705
Helicobacter pylori UREA antibody levels	Other drug-induced secondary parkinsonism	rs61907106	A	G	A	G	-0.358847	-0.2212	0.048196	FALSE	FALSE	FALSE	finn-b-OTHER_DRUGADVERS_SECONDA_PARKINSONI	12	4003258	0.2677	NA	0.4088	TRUE	12	4003258	0.0702596	3.27e-07	2251	TRUE	reported	igd	10	TRUE	26.086
Helicobacter pylori UREA antibody levels	Other drug-induced secondary parkinsonism	rs71569678	C	A	C	A	0.340169	-0.0147	0.060345	FALSE	FALSE	FALSE	finn-b-OTHER_DRUGADVERS_SECONDA_PARKINSONI	6	23380648	0.2287	NA	0.9487	TRUE	6	23380648	0.0613821	2.99e-08	2251	TRUE	reported	igd	10	TRUE	30.7119
Helicobacter pylori UREA antibody levels	Other drug-induced secondary parkinsonism	rs75477465	A	G	A	G	0.374873	0.0112	0.034029	FALSE	FALSE	FALSE	finn-b-OTHER_DRUGADVERS_SECONDA_PARKINSONI	8	68794331	0.4038	NA	0.9779	TRUE	8	68794331	0.0802966	3.03e-06	2251	TRUE	reported	igd	10	TRUE	21.7959
Helicobacter pylori UREA antibody levels	Other drug-induced secondary parkinsonism	rs9289888	T	C	T	C	0.272084	0.0911	0.066303	FALSE	FALSE	FALSE	finn-b-OTHER_DRUGADVERS_SECONDA_PARKINSONI	3	152849257	0.2062	NA	0.6585	TRUE	3	152849257	0.0573847	2.12e-06	2251	TRUE	reported	igd	10	TRUE	22.4809
Helicobacter pylori UREA antibody levels	Dementia due to Parkinsons disease	rs117994655	A	G	A	G	0.402018	-0.1443	0.032509	FALSE	FALSE	FALSE	finn-b-PD_DEMENTIA	19	8188056	0.2762	NA	0.601399	TRUE	19	8188056	0.0828335	1.21e-06	2251	TRUE	reported	igd	10	TRUE	23.5548
Helicobacter pylori UREA antibody levels	Dementia due to Parkinsons disease	rs12820262	A	G	A	G	0.206073	0.1198	0.177117	FALSE	FALSE	FALSE	finn-b-PD_DEMENTIA	12	129244638	0.1281	NA	0.3497	TRUE	12	129244638	0.0393175	1.59e-07	2251	TRUE	reported	igd	10	TRUE	27.4707
Helicobacter pylori UREA antibody levels	Dementia due to Parkinsons disease	rs134748	T	G	T	G	-0.142202	-0.0381	0.653005	FALSE	FALSE	FALSE	finn-b-PD_DEMENTIA	22	26543287	0.0901	NA	0.6725	TRUE	22	26543287	0.0306515	3.5e-06	2251	TRUE	reported	igd	10	TRUE	21.5233
Helicobacter pylori UREA antibody levels	Dementia due to Parkinsons disease	rs143570118	T	C	T	C	0.434126	0.0889	0.029208	FALSE	FALSE	FALSE	finn-b-PD_DEMENTIA	17	76370080	0.3018	NA	0.7683	TRUE	17	76370080	0.0926047	2.76e-06	2251	TRUE	reported	igd	10	TRUE	21.9769
Helicobacter pylori UREA antibody levels	Dementia due to Parkinsons disease	rs4689912	C	T	C	T	-0.158009	0.2039	0.267281	FALSE	FALSE	FALSE	finn-b-PD_DEMENTIA	4	4659633	0.1004	NA	0.0423497	TRUE	4	4659633	0.0331663	1.9e-06	2251	TRUE	reported	igd	10	TRUE	22.6971
Helicobacter pylori UREA antibody levels	Dementia due to Parkinsons disease	rs60386004	T	A	T	A	0.191768	0.0631	0.158161	FALSE	TRUE	FALSE	finn-b-PD_DEMENTIA	14	80136052	0.1038	NA	0.543501	TRUE	14	80136052	0.0407276	2.49e-06	2251	TRUE	reported	igd	10	TRUE	22.1705
Helicobacter pylori UREA antibody levels	Dementia due to Parkinsons disease	rs61907106	A	G	A	G	-0.358847	-0.1704	0.048196	FALSE	FALSE	FALSE	finn-b-PD_DEMENTIA	12	4003258	0.2038	NA	0.403	TRUE	12	4003258	0.0702596	3.27e-07	2251	TRUE	reported	igd	10	TRUE	26.086
Helicobacter pylori UREA antibody levels	Dementia due to Parkinsons disease	rs71569678	C	A	C	A	0.340169	0.1222	0.060345	FALSE	FALSE	FALSE	finn-b-PD_DEMENTIA	6	23380648	0.1703	NA	0.4731	TRUE	6	23380648	0.0613821	2.99e-08	2251	TRUE	reported	igd	10	TRUE	30.7119
Helicobacter pylori UREA antibody levels	Dementia due to Parkinsons disease	rs75477465	A	G	A	G	0.374873	-0.4815	0.034029	FALSE	FALSE	FALSE	finn-b-PD_DEMENTIA	8	68794331	0.288	NA	0.0945802	TRUE	8	68794331	0.0802966	3.03e-06	2251	TRUE	reported	igd	10	TRUE	21.7959
Helicobacter pylori UREA antibody levels	Dementia due to Parkinsons disease	rs9289888	T	C	T	C	0.272084	-0.0581	0.066303	FALSE	FALSE	FALSE	finn-b-PD_DEMENTIA	3	152849257	0.1537	NA	0.7055	TRUE	3	152849257	0.0573847	2.12e-06	2251	TRUE	reported	igd	10	TRUE	22.4809
Helicobacter pylori UREA antibody levels	Secondary parkinsonism	rs117994655	A	G	A	G	0.402018	0.0373	0.032509	FALSE	FALSE	FALSE	finn-b-PD2ND	19	8188056	0.219	NA	0.8646	TRUE	19	8188056	0.0828335	1.21e-06	2251	TRUE	reported	igd	10	TRUE	23.5548
Helicobacter pylori UREA antibody levels	Secondary parkinsonism	rs12820262	A	G	A	G	0.206073	0.1381	0.177117	FALSE	FALSE	FALSE	finn-b-PD2ND	12	129244638	0.1023	NA	0.1773	TRUE	12	129244638	0.0393175	1.59e-07	2251	TRUE	reported	igd	10	TRUE	27.4707
Helicobacter pylori UREA antibody levels	Secondary parkinsonism	rs134748	T	G	T	G	-0.142202	-0.0077	0.653005	FALSE	FALSE	FALSE	finn-b-PD2ND	22	26543287	0.0725	NA	0.9152	TRUE	22	26543287	0.0306515	3.5e-06	2251	TRUE	reported	igd	10	TRUE	21.5233
Helicobacter pylori UREA antibody levels	Secondary parkinsonism	rs143570118	T	C	T	C	0.434126	-0.1462	0.029208	FALSE	FALSE	FALSE	finn-b-PD2ND	17	76370080	0.2517	NA	0.5613	TRUE	17	76370080	0.0926047	2.76e-06	2251	TRUE	reported	igd	10	TRUE	21.9769
Helicobacter pylori UREA antibody levels	Secondary parkinsonism	rs4689912	C	T	C	T	-0.158009	-0.0618	0.267281	FALSE	FALSE	FALSE	finn-b-PD2ND	4	4659633	0.081	NA	0.446	TRUE	4	4659633	0.0331663	1.9e-06	2251	TRUE	reported	igd	10	TRUE	22.6971
Helicobacter pylori UREA antibody levels	Secondary parkinsonism	rs60386004	T	A	T	A	0.191768	-0.0047	0.158161	FALSE	TRUE	FALSE	finn-b-PD2ND	14	80136052	0.0837	NA	0.9552	TRUE	14	80136052	0.0407276	2.49e-06	2251	TRUE	reported	igd	10	TRUE	22.1705
Helicobacter pylori UREA antibody levels	Secondary parkinsonism	rs61907106	A	G	A	G	-0.358847	-0.1291	0.048196	FALSE	FALSE	FALSE	finn-b-PD2ND	12	4003258	0.1615	NA	0.424	TRUE	12	4003258	0.0702596	3.27e-07	2251	TRUE	reported	igd	10	TRUE	26.086
Helicobacter pylori UREA antibody levels	Secondary parkinsonism	rs71569678	C	A	C	A	0.340169	-0.0984	0.060345	FALSE	FALSE	FALSE	finn-b-PD2ND	6	23380648	0.1375	NA	0.474	TRUE	6	23380648	0.0613821	2.99e-08	2251	TRUE	reported	igd	10	TRUE	30.7119
Helicobacter pylori UREA antibody levels	Secondary parkinsonism	rs75477465	A	G	A	G	0.374873	-0.2455	0.034029	FALSE	FALSE	FALSE	finn-b-PD2ND	8	68794331	0.2397	NA	0.3058	TRUE	8	68794331	0.0802966	3.03e-06	2251	TRUE	reported	igd	10	TRUE	21.7959
Helicobacter pylori UREA antibody levels	Secondary parkinsonism	rs9289888	T	C	T	C	0.272084	0.0248	0.066303	FALSE	FALSE	FALSE	finn-b-PD2ND	3	152849257	0.1234	NA	0.8407	TRUE	3	152849257	0.0573847	2.12e-06	2251	TRUE	reported	igd	10	TRUE	22.4809
Helicobacter pylori UREA antibody levels	Parkinson's disease	rs117994655	A	G	A	G	0.402018	-0.0296	0.032509	FALSE	FALSE	FALSE	ieu-b-7	19	8188056	0.0494	482730	0.549201	TRUE	19	8188056	0.0828335	1.21e-06	2251	TRUE	reported	igd	10	TRUE	23.5548
Helicobacter pylori UREA antibody levels	Parkinson's disease	rs12820262	A	G	A	G	0.206073	0.0312	0.177117	FALSE	FALSE	FALSE	ieu-b-7	12	129244638	0.0296	468692	0.2913	TRUE	12	129244638	0.0393175	1.59e-07	2251	TRUE	reported	igd	10	TRUE	27.4707
Helicobacter pylori UREA antibody levels	Parkinson's disease	rs134748	T	G	T	G	-0.142202	0.0138	0.653005	FALSE	FALSE	FALSE	ieu-b-7	22	26543287	0.0232	468692	0.5528	TRUE	22	26543287	0.0306515	3.5e-06	2251	TRUE	reported	igd	10	TRUE	21.5233
Helicobacter pylori UREA antibody levels	Parkinson's disease	rs143570118	T	C	T	C	0.434126	0.0565	0.029208	FALSE	FALSE	FALSE	ieu-b-7	17	76370080	0.0678	27693	0.4047	TRUE	17	76370080	0.0926047	2.76e-06	2251	TRUE	reported	igd	10	TRUE	21.9769
Helicobacter pylori UREA antibody levels	Parkinson's disease	rs4689912	C	T	C	T	-0.158009	-0.0178	0.267281	FALSE	FALSE	FALSE	ieu-b-7	4	4659633	0.0253	468692	0.4812	TRUE	4	4659633	0.0331663	1.9e-06	2251	TRUE	reported	igd	10	TRUE	22.6971
Helicobacter pylori UREA antibody levels	Parkinson's disease	rs60386004	T	A	T	A	0.191768	0.0506	0.158161	FALSE	TRUE	FALSE	ieu-b-7	14	80136052	0.0288	468692	0.0791699	TRUE	14	80136052	0.0407276	2.49e-06	2251	TRUE	reported	igd	10	TRUE	22.1705
Helicobacter pylori UREA antibody levels	Parkinson's disease	rs61907106	A	G	A	G	-0.358847	0.003	0.048196	FALSE	FALSE	FALSE	ieu-b-7	12	4003258	0.0585	468692	0.9592	TRUE	12	4003258	0.0702596	3.27e-07	2251	TRUE	reported	igd	10	TRUE	26.086
Helicobacter pylori UREA antibody levels	Parkinson's disease	rs71569678	C	A	C	A	0.340169	0.0362	0.060345	FALSE	FALSE	FALSE	ieu-b-7	6	23380648	0.0492	468692	0.462701	TRUE	6	23380648	0.0613821	2.99e-08	2251	TRUE	reported	igd	10	TRUE	30.7119
Helicobacter pylori UREA antibody levels	Parkinson's disease	rs75477465	A	G	A	G	0.374873	-0.0366	0.034029	FALSE	FALSE	FALSE	ieu-b-7	8	68794331	0.0644	468692	0.5699	TRUE	8	68794331	0.0802966	3.03e-06	2251	TRUE	reported	igd	10	TRUE	21.7959
Helicobacter pylori UREA antibody levels	Parkinson's disease	rs9289888	T	C	T	C	0.272084	0.0415	0.066303	FALSE	FALSE	FALSE	ieu-b-7	3	152849491	0.0431	468692	0.3359	TRUE	3	152849257	0.0573847	2.12e-06	2251	TRUE	reported	igd	10	TRUE	22.4809
Helicobacter pylori VacA antibody levels	Parkinson's disease motor subtype (tremor to postural instability/gait difficulty score ratio)	rs10246445	C	A	C	A	-0.488144	0.044	0.028197	FALSE	FALSE	FALSE	ebi-a-GCST90000015	7	2981123	0.0813	3212	0.588	TRUE	7	2981123	0.106857	4.92e-06	1571	TRUE	reported	igd	15	TRUE	20.8684
Helicobacter pylori VacA antibody levels	Parkinson's disease motor subtype (tremor to postural instability/gait difficulty score ratio)	rs11044935	T	A	T	A	0.428278	0.0715	0.039367	FALSE	TRUE	TRUE	ebi-a-GCST90000015	12	20062085	0.0706	3212	0.311	TRUE	12	20062085	0.0905091	2.22e-06	1571	TRUE	reported	igd	15	FALSE	22.3907
Helicobacter pylori VacA antibody levels	Parkinson's disease motor subtype (tremor to postural instability/gait difficulty score ratio)	rs113063793	T	A	T	A	0.373402	-0.0245	0.056242	FALSE	TRUE	TRUE	ebi-a-GCST90000015	1	217309978	0.0509	3212	0.6297	TRUE	1	217309978	0.075648	7.97e-07	1571	TRUE	reported	igd	15	FALSE	24.3645
Helicobacter pylori VacA antibody levels	Parkinson's disease motor subtype (tremor to postural instability/gait difficulty score ratio)	rs113845906	A	G	A	G	0.413478	0.1307	0.045066	FALSE	FALSE	FALSE	ebi-a-GCST90000015	3	94372336	0.069	3212	0.0579802	TRUE	3	94372336	0.0845187	9.97e-07	1571	TRUE	reported	igd	15	TRUE	23.9331
Helicobacter pylori VacA antibody levels	Parkinson's disease motor subtype (tremor to postural instability/gait difficulty score ratio)	rs117077218	T	C	T	C	0.640222	-0.0834	0.016656	FALSE	FALSE	FALSE	ebi-a-GCST90000015	10	90083333	0.102	3212	0.4133	TRUE	10	90083333	0.138755	3.95e-06	1571	TRUE	reported	igd	15	TRUE	21.2894
Helicobacter pylori VacA antibody levels	Parkinson's disease motor subtype (tremor to postural instability/gait difficulty score ratio)	rs133537	C	T	C	T	-0.173609	0.0201	0.615079	FALSE	FALSE	FALSE	ebi-a-GCST90000015	22	48595971	0.0293	3212	0.4942	TRUE	22	48595971	0.0367088	2.25e-06	1571	TRUE	reported	igd	15	TRUE	22.3668
Helicobacter pylori VacA antibody levels	Parkinson's disease motor subtype (tremor to postural instability/gait difficulty score ratio)	rs148556020	A	T	A	T	0.63085	-0.0223	0.016883	FALSE	TRUE	TRUE	ebi-a-GCST90000015	12	28904914	0.1209	3212	0.8534	TRUE	12	28904914	0.137457	4.44e-06	1571	TRUE	reported	igd	15	FALSE	21.0629
Helicobacter pylori VacA antibody levels	Parkinson's disease motor subtype (tremor to postural instability/gait difficulty score ratio)	rs1530121	C	T	C	T	-0.266111	0.0278	0.86313	FALSE	FALSE	FALSE	ebi-a-GCST90000015	5	124624902	0.0357	3212	0.4366	TRUE	5	124624902	0.0511414	1.96e-07	1571	TRUE	reported	igd	15	TRUE	27.0757
Helicobacter pylori VacA antibody levels	Parkinson's disease motor subtype (tremor to postural instability/gait difficulty score ratio)	rs372744619	G	A	G	A	0.887411	0.0535	0.010519	FALSE	FALSE	FALSE	ebi-a-GCST90000015	6	32439360	0.0798	3212	0.5029	TRUE	6	32434141	0.173802	3.29e-07	1571	TRUE	reported	igd	15	TRUE	26.0699
Helicobacter pylori VacA antibody levels	Parkinson's disease motor subtype (tremor to postural instability/gait difficulty score ratio)	rs59104649	T	A	T	A	0.68347	-0.2636	0.014016	FALSE	TRUE	TRUE	ebi-a-GCST90000015	10	129150690	0.1509	3212	0.0806696	TRUE	10	129150690	0.147207	3.44e-06	1571	TRUE	reported	igd	15	FALSE	21.5567
Helicobacter pylori VacA antibody levels	Parkinson's disease motor subtype (tremor to postural instability/gait difficulty score ratio)	rs7019543	T	G	T	G	0.18107	0.0064	0.320078	FALSE	FALSE	FALSE	ebi-a-GCST90000015	9	110365310	0.0258	3212	0.804	TRUE	9	110365310	0.0380994	2.01e-06	1571	TRUE	reported	igd	15	TRUE	22.5869
Helicobacter pylori VacA antibody levels	Parkinson's disease motor subtype (tremor to postural instability/gait difficulty score ratio)	rs72645538	G	A	G	A	0.752792	-0.0252	0.011992	FALSE	FALSE	FALSE	ebi-a-GCST90000015	1	9453174	0.1048	3212	0.8099	TRUE	1	9453174	0.164377	4.66e-06	1571	TRUE	reported	igd	15	TRUE	20.9734
Helicobacter pylori VacA antibody levels	Parkinson's disease motor subtype (tremor to postural instability/gait difficulty score ratio)	rs73500239	C	G	C	G	0.236088	0.007	0.144805	FALSE	TRUE	TRUE	ebi-a-GCST90000015	16	1332341	0.0375	3212	0.8526	TRUE	16	1332341	0.0500401	2.38e-06	1571	TRUE	reported	igd	15	FALSE	22.2593
Helicobacter pylori VacA antibody levels	Parkinson's disease motor subtype (tremor to postural instability/gait difficulty score ratio)	rs77497849	G	A	G	A	0.264227	0.016	0.119223	FALSE	FALSE	FALSE	ebi-a-GCST90000015	7	32049959	0.0375	3212	0.6703	TRUE	7	32049959	0.0538191	9.13e-07	1571	TRUE	reported	igd	15	TRUE	24.1036
Helicobacter pylori VacA antibody levels	Parkinson's disease motor subtype (tremor to postural instability/gait difficulty score ratio)	rs9606224	T	C	T	C	0.507461	-0.0406	0.029841	FALSE	FALSE	FALSE	ebi-a-GCST90000015	22	20034187	0.0819	3212	0.619699	TRUE	22	20034187	0.10223	6.91e-07	1571	TRUE	reported	igd	15	TRUE	24.6404
Helicobacter pylori VacA antibody levels	Other drug-induced secondary parkinsonism	rs11044935	T	A	T	A	0.428278	0.1663	0.039367	FALSE	TRUE	FALSE	finn-b-OTHER_DRUGADVERS_SECONDA_PARKINSONI	12	20062085	0.3396	NA	0.6243	TRUE	12	20062085	0.0905091	2.22e-06	1571	TRUE	reported	igd	15	TRUE	22.3907
Helicobacter pylori VacA antibody levels	Other drug-induced secondary parkinsonism	rs113063793	T	A	T	A	0.373402	-0.1642	0.056242	FALSE	TRUE	FALSE	finn-b-OTHER_DRUGADVERS_SECONDA_PARKINSONI	1	217309978	0.2532	NA	0.5165	TRUE	1	217309978	0.075648	7.97e-07	1571	TRUE	reported	igd	15	TRUE	24.3645
Helicobacter pylori VacA antibody levels	Other drug-induced secondary parkinsonism	rs113845906	A	G	A	G	0.413478	0.0431	0.045066	FALSE	FALSE	FALSE	finn-b-OTHER_DRUGADVERS_SECONDA_PARKINSONI	3	94372336	0.5187	NA	0.9338	TRUE	3	94372336	0.0845187	9.97e-07	1571	TRUE	reported	igd	15	TRUE	23.9331
Helicobacter pylori VacA antibody levels	Other drug-induced secondary parkinsonism	rs117077218	T	C	T	C	0.640222	0.6794	0.016656	FALSE	FALSE	FALSE	finn-b-OTHER_DRUGADVERS_SECONDA_PARKINSONI	10	90083333	0.47	NA	0.1483	TRUE	10	90083333	0.138755	3.95e-06	1571	TRUE	reported	igd	15	TRUE	21.2894
Helicobacter pylori VacA antibody levels	Other drug-induced secondary parkinsonism	rs133537	C	T	C	T	-0.173609	0.129	0.615079	FALSE	FALSE	FALSE	finn-b-OTHER_DRUGADVERS_SECONDA_PARKINSONI	22	48595971	0.1192	NA	0.2791	TRUE	22	48595971	0.0367088	2.25e-06	1571	TRUE	reported	igd	15	TRUE	22.3668
Helicobacter pylori VacA antibody levels	Other drug-induced secondary parkinsonism	rs148556020	A	T	A	T	0.63085	-0.2978	0.016883	FALSE	TRUE	FALSE	finn-b-OTHER_DRUGADVERS_SECONDA_PARKINSONI	12	28990603	0.3547	NA	0.4012	TRUE	12	28904914	0.137457	4.44e-06	1571	TRUE	reported	igd	15	TRUE	21.0629
Helicobacter pylori VacA antibody levels	Other drug-induced secondary parkinsonism	rs1530121	C	T	C	T	-0.266111	-0.3824	0.86313	FALSE	FALSE	FALSE	finn-b-OTHER_DRUGADVERS_SECONDA_PARKINSONI	5	124624902	0.1949	NA	0.0498104	TRUE	5	124624902	0.0511414	1.96e-07	1571	TRUE	reported	igd	15	TRUE	27.0757
Helicobacter pylori VacA antibody levels	Other drug-induced secondary parkinsonism	rs372744619	G	A	G	A	0.887411	-0.331	0.010519	FALSE	FALSE	FALSE	finn-b-OTHER_DRUGADVERS_SECONDA_PARKINSONI	6	32434141	0.3555	NA	0.3519	TRUE	6	32434141	0.173802	3.29e-07	1571	TRUE	reported	igd	15	TRUE	26.0699
Helicobacter pylori VacA antibody levels	Other drug-induced secondary parkinsonism	rs59104649	T	A	T	A	0.68347	0.5836	0.014016	FALSE	TRUE	FALSE	finn-b-OTHER_DRUGADVERS_SECONDA_PARKINSONI	10	129150690	0.3124	NA	0.0617305	TRUE	10	129150690	0.147207	3.44e-06	1571	TRUE	reported	igd	15	TRUE	21.5567
Helicobacter pylori VacA antibody levels	Other drug-induced secondary parkinsonism	rs7019543	T	G	T	G	0.18107	0.168	0.320078	FALSE	FALSE	FALSE	finn-b-OTHER_DRUGADVERS_SECONDA_PARKINSONI	9	110365310	0.1333	NA	0.2076	TRUE	9	110365310	0.0380994	2.01e-06	1571	TRUE	reported	igd	15	TRUE	22.5869
Helicobacter pylori VacA antibody levels	Other drug-induced secondary parkinsonism	rs72645538	G	A	G	A	0.752792	1.4658	0.011992	FALSE	FALSE	FALSE	finn-b-OTHER_DRUGADVERS_SECONDA_PARKINSONI	1	9453174	0.7567	NA	0.05274	TRUE	1	9453174	0.164377	4.66e-06	1571	TRUE	reported	igd	15	TRUE	20.9734
Helicobacter pylori VacA antibody levels	Other drug-induced secondary parkinsonism	rs73500239	C	G	C	G	0.236088	0.2869	0.144805	FALSE	TRUE	FALSE	finn-b-OTHER_DRUGADVERS_SECONDA_PARKINSONI	16	1332341	0.1955	NA	0.1422	TRUE	16	1332341	0.0500401	2.38e-06	1571	TRUE	reported	igd	15	TRUE	22.2593
Helicobacter pylori VacA antibody levels	Other drug-induced secondary parkinsonism	rs77497849	G	A	G	A	0.264227	0.3403	0.119223	FALSE	FALSE	FALSE	finn-b-OTHER_DRUGADVERS_SECONDA_PARKINSONI	7	32049959	0.2039	NA	0.0950802	TRUE	7	32049959	0.0538191	9.13e-07	1571	TRUE	reported	igd	15	TRUE	24.1036
Helicobacter pylori VacA antibody levels	Other drug-induced secondary parkinsonism	rs9606224	T	C	T	C	0.507461	-0.314	0.029841	FALSE	FALSE	FALSE	finn-b-OTHER_DRUGADVERS_SECONDA_PARKINSONI	22	20034187	0.266	NA	0.2378	TRUE	22	20034187	0.10223	6.91e-07	1571	TRUE	reported	igd	15	TRUE	24.6404
Helicobacter pylori VacA antibody levels	Dementia due to Parkinsons disease	rs11044935	T	A	T	A	0.428278	-0.246	0.039367	FALSE	TRUE	FALSE	finn-b-PD_DEMENTIA	12	20062085	0.2572	NA	0.3388	TRUE	12	20062085	0.0905091	2.22e-06	1571	TRUE	reported	igd	15	TRUE	22.3907
Helicobacter pylori VacA antibody levels	Dementia due to Parkinsons disease	rs113063793	T	A	T	A	0.373402	0.0456	0.056242	FALSE	TRUE	FALSE	finn-b-PD_DEMENTIA	1	217309978	0.1902	NA	0.8107	TRUE	1	217309978	0.075648	7.97e-07	1571	TRUE	reported	igd	15	TRUE	24.3645
Helicobacter pylori VacA antibody levels	Dementia due to Parkinsons disease	rs113845906	A	G	A	G	0.413478	-0.2227	0.045066	FALSE	FALSE	FALSE	finn-b-PD_DEMENTIA	3	94372336	0.3984	NA	0.5762	TRUE	3	94372336	0.0845187	9.97e-07	1571	TRUE	reported	igd	15	TRUE	23.9331
Helicobacter pylori VacA antibody levels	Dementia due to Parkinsons disease	rs117077218	T	C	T	C	0.640222	0.6748	0.016656	FALSE	FALSE	FALSE	finn-b-PD_DEMENTIA	10	90083333	0.3569	NA	0.0586503	TRUE	10	90083333	0.138755	3.95e-06	1571	TRUE	reported	igd	15	TRUE	21.2894
Helicobacter pylori VacA antibody levels	Dementia due to Parkinsons disease	rs133537	C	T	C	T	-0.173609	0.0404	0.615079	FALSE	FALSE	FALSE	finn-b-PD_DEMENTIA	22	48595971	0.0888	NA	0.649	TRUE	22	48595971	0.0367088	2.25e-06	1571	TRUE	reported	igd	15	TRUE	22.3668
Helicobacter pylori VacA antibody levels	Dementia due to Parkinsons disease	rs148556020	A	T	A	T	0.63085	-0.2355	0.016883	FALSE	TRUE	FALSE	finn-b-PD_DEMENTIA	12	28990603	0.2627	NA	0.37	TRUE	12	28904914	0.137457	4.44e-06	1571	TRUE	reported	igd	15	TRUE	21.0629
Helicobacter pylori VacA antibody levels	Dementia due to Parkinsons disease	rs1530121	C	T	C	T	-0.266111	-0.2041	0.86313	FALSE	FALSE	FALSE	finn-b-PD_DEMENTIA	5	124624902	0.1444	NA	0.1576	TRUE	5	124624902	0.0511414	1.96e-07	1571	TRUE	reported	igd	15	TRUE	27.0757
Helicobacter pylori VacA antibody levels	Dementia due to Parkinsons disease	rs372744619	G	A	G	A	0.887411	0.828	0.010519	FALSE	FALSE	FALSE	finn-b-PD_DEMENTIA	6	32434141	0.275	NA	0.00260699	TRUE	6	32434141	0.173802	3.29e-07	1571	TRUE	reported	igd	15	TRUE	26.0699
Helicobacter pylori VacA antibody levels	Dementia due to Parkinsons disease	rs59104649	T	A	T	A	0.68347	-0.0842	0.014016	FALSE	TRUE	FALSE	finn-b-PD_DEMENTIA	10	129150690	0.2341	NA	0.7191	TRUE	10	129150690	0.147207	3.44e-06	1571	TRUE	reported	igd	15	TRUE	21.5567
Helicobacter pylori VacA antibody levels	Dementia due to Parkinsons disease	rs7019543	T	G	T	G	0.18107	-0.125	0.320078	FALSE	FALSE	FALSE	finn-b-PD_DEMENTIA	9	110365310	0.0993	NA	0.2079	TRUE	9	110365310	0.0380994	2.01e-06	1571	TRUE	reported	igd	15	TRUE	22.5869
Helicobacter pylori VacA antibody levels	Dementia due to Parkinsons disease	rs72645538	G	A	G	A	0.752792	0.7632	0.011992	FALSE	FALSE	FALSE	finn-b-PD_DEMENTIA	1	9453174	0.6086	NA	0.2098	TRUE	1	9453174	0.164377	4.66e-06	1571	TRUE	reported	igd	15	TRUE	20.9734
Helicobacter pylori VacA antibody levels	Dementia due to Parkinsons disease	rs73500239	C	G	C	G	0.236088	-0.0864	0.144805	FALSE	TRUE	FALSE	finn-b-PD_DEMENTIA	16	1332341	0.143	NA	0.5456	TRUE	16	1332341	0.0500401	2.38e-06	1571	TRUE	reported	igd	15	TRUE	22.2593
Helicobacter pylori VacA antibody levels	Dementia due to Parkinsons disease	rs77497849	G	A	G	A	0.264227	-0.0085	0.119223	FALSE	FALSE	FALSE	finn-b-PD_DEMENTIA	7	32049959	0.1504	NA	0.9547	TRUE	7	32049959	0.0538191	9.13e-07	1571	TRUE	reported	igd	15	TRUE	24.1036
Helicobacter pylori VacA antibody levels	Dementia due to Parkinsons disease	rs9606224	T	C	T	C	0.507461	0.248	0.029841	FALSE	FALSE	FALSE	finn-b-PD_DEMENTIA	22	20034187	0.2002	NA	0.2154	TRUE	22	20034187	0.10223	6.91e-07	1571	TRUE	reported	igd	15	TRUE	24.6404
Helicobacter pylori VacA antibody levels	Secondary parkinsonism	rs11044935	T	A	T	A	0.428278	-0.0427	0.039367	FALSE	TRUE	FALSE	finn-b-PD2ND	12	20062085	0.2039	NA	0.834	TRUE	12	20062085	0.0905091	2.22e-06	1571	TRUE	reported	igd	15	TRUE	22.3907
Helicobacter pylori VacA antibody levels	Secondary parkinsonism	rs113063793	T	A	T	A	0.373402	-0.1494	0.056242	FALSE	TRUE	FALSE	finn-b-PD2ND	1	217309978	0.1522	NA	0.3262	TRUE	1	217309978	0.075648	7.97e-07	1571	TRUE	reported	igd	15	TRUE	24.3645
Helicobacter pylori VacA antibody levels	Secondary parkinsonism	rs113845906	A	G	A	G	0.413478	-0.0207	0.045066	FALSE	FALSE	FALSE	finn-b-PD2ND	3	94372336	0.3089	NA	0.9465	TRUE	3	94372336	0.0845187	9.97e-07	1571	TRUE	reported	igd	15	TRUE	23.9331
Helicobacter pylori VacA antibody levels	Secondary parkinsonism	rs117077218	T	C	T	C	0.640222	-0.0419	0.016656	FALSE	FALSE	FALSE	finn-b-PD2ND	10	90083333	0.2811	NA	0.8814	TRUE	10	90083333	0.138755	3.95e-06	1571	TRUE	reported	igd	15	TRUE	21.2894
Helicobacter pylori VacA antibody levels	Secondary parkinsonism	rs133537	C	T	C	T	-0.173609	0.1325	0.615079	FALSE	FALSE	FALSE	finn-b-PD2ND	22	48595971	0.0715	NA	0.0639602	TRUE	22	48595971	0.0367088	2.25e-06	1571	TRUE	reported	igd	15	TRUE	22.3668
Helicobacter pylori VacA antibody levels	Secondary parkinsonism	rs148556020	A	T	A	T	0.63085	-0.3155	0.016883	FALSE	TRUE	FALSE	finn-b-PD2ND	12	28990603	0.2141	NA	0.1405	TRUE	12	28904914	0.137457	4.44e-06	1571	TRUE	reported	igd	15	TRUE	21.0629
Helicobacter pylori VacA antibody levels	Secondary parkinsonism	rs1530121	C	T	C	T	-0.266111	-0.2393	0.86313	FALSE	FALSE	FALSE	finn-b-PD2ND	5	124624902	0.1168	NA	0.0405201	TRUE	5	124624902	0.0511414	1.96e-07	1571	TRUE	reported	igd	15	TRUE	27.0757
Helicobacter pylori VacA antibody levels	Secondary parkinsonism	rs372744619	G	A	G	A	0.887411	-0.1752	0.010519	FALSE	FALSE	FALSE	finn-b-PD2ND	6	32434141	0.2125	NA	0.4096	TRUE	6	32434141	0.173802	3.29e-07	1571	TRUE	reported	igd	15	TRUE	26.0699
Helicobacter pylori VacA antibody levels	Secondary parkinsonism	rs59104649	T	A	T	A	0.68347	-0.0243	0.014016	FALSE	TRUE	FALSE	finn-b-PD2ND	10	129150690	0.188	NA	0.8972	TRUE	10	129150690	0.147207	3.44e-06	1571	TRUE	reported	igd	15	TRUE	21.5567
Helicobacter pylori VacA antibody levels	Secondary parkinsonism	rs7019543	T	G	T	G	0.18107	0.0285	0.320078	FALSE	FALSE	FALSE	finn-b-PD2ND	9	110365310	0.0802	NA	0.7226	TRUE	9	110365310	0.0380994	2.01e-06	1571	TRUE	reported	igd	15	TRUE	22.5869
Helicobacter pylori VacA antibody levels	Secondary parkinsonism	rs72645538	G	A	G	A	0.752792	0.2953	0.011992	FALSE	FALSE	FALSE	finn-b-PD2ND	1	9453174	0.4643	NA	0.5248	TRUE	1	9453174	0.164377	4.66e-06	1571	TRUE	reported	igd	15	TRUE	20.9734
Helicobacter pylori VacA antibody levels	Secondary parkinsonism	rs73500239	C	G	C	G	0.236088	0.3139	0.144805	FALSE	TRUE	FALSE	finn-b-PD2ND	16	1332341	0.117	NA	0.00731408	TRUE	16	1332341	0.0500401	2.38e-06	1571	TRUE	reported	igd	15	TRUE	22.2593
Helicobacter pylori VacA antibody levels	Secondary parkinsonism	rs77497849	G	A	G	A	0.264227	0.1733	0.119223	FALSE	FALSE	FALSE	finn-b-PD2ND	7	32049959	0.121	NA	0.1523	TRUE	7	32049959	0.0538191	9.13e-07	1571	TRUE	reported	igd	15	TRUE	24.1036
Helicobacter pylori VacA antibody levels	Secondary parkinsonism	rs9606224	T	C	T	C	0.507461	0.1304	0.029841	FALSE	FALSE	FALSE	finn-b-PD2ND	22	20034187	0.1603	NA	0.416	TRUE	22	20034187	0.10223	6.91e-07	1571	TRUE	reported	igd	15	TRUE	24.6404
Helicobacter pylori VacA antibody levels	Parkinson's disease	rs10246445	C	A	C	A	-0.488144	0.0313	0.028197	FALSE	FALSE	FALSE	ieu-b-7	7	2981123	0.0711	468692	0.6598	TRUE	7	2981123	0.106857	4.92e-06	1571	TRUE	reported	igd	15	TRUE	20.8684
Helicobacter pylori VacA antibody levels	Parkinson's disease	rs11044935	T	A	T	A	0.428278	-0.0387	0.039367	FALSE	TRUE	FALSE	ieu-b-7	12	20062085	0.0616	468692	0.53	TRUE	12	20062085	0.0905091	2.22e-06	1571	TRUE	reported	igd	15	TRUE	22.3907
Helicobacter pylori VacA antibody levels	Parkinson's disease	rs113063793	T	A	T	A	0.373402	0.0123	0.056242	FALSE	TRUE	FALSE	ieu-b-7	1	217309978	0.0475	468692	0.7947	TRUE	1	217309978	0.075648	7.97e-07	1571	TRUE	reported	igd	15	TRUE	24.3645
Helicobacter pylori VacA antibody levels	Parkinson's disease	rs113845906	A	G	A	G	0.413478	-0.061	0.045066	FALSE	FALSE	FALSE	ieu-b-7	3	94372336	0.0611	468692	0.3182	TRUE	3	94372336	0.0845187	9.97e-07	1571	TRUE	reported	igd	15	TRUE	23.9331
Helicobacter pylori VacA antibody levels	Parkinson's disease	rs117077218	T	C	T	C	0.640222	-0.0211	0.016656	FALSE	FALSE	FALSE	ieu-b-7	10	90083333	0.0933	469486	0.8212	TRUE	10	90083333	0.138755	3.95e-06	1571	TRUE	reported	igd	15	TRUE	21.2894
Helicobacter pylori VacA antibody levels	Parkinson's disease	rs133537	C	T	C	T	-0.173609	0.0378	0.615079	FALSE	FALSE	FALSE	ieu-b-7	22	48595971	0.0246	468692	0.1241	TRUE	22	48595971	0.0367088	2.25e-06	1571	TRUE	reported	igd	15	TRUE	22.3668
Helicobacter pylori VacA antibody levels	Parkinson's disease	rs148556020	A	T	A	T	0.63085	-0.1003	0.016883	FALSE	TRUE	FALSE	ieu-b-7	12	28904914	0.1066	13655	0.3468	TRUE	12	28904914	0.137457	4.44e-06	1571	TRUE	reported	igd	15	TRUE	21.0629
Helicobacter pylori VacA antibody levels	Parkinson's disease	rs1530121	C	T	C	T	-0.266111	0.0181	0.86313	FALSE	FALSE	FALSE	ieu-b-7	5	124624902	0.0323	468692	0.574	TRUE	5	124624902	0.0511414	1.96e-07	1571	TRUE	reported	igd	15	TRUE	27.0757
Helicobacter pylori VacA antibody levels	Parkinson's disease	rs372744619	G	A	G	A	0.887411	0.1623	0.010519	FALSE	FALSE	FALSE	ieu-b-7	6	32439360	0.0642	480593	0.0114501	TRUE	6	32434141	0.173802	3.29e-07	1571	TRUE	reported	igd	15	TRUE	26.0699
Helicobacter pylori VacA antibody levels	Parkinson's disease	rs59104649	T	A	T	A	0.68347	-0.0187	0.014016	FALSE	TRUE	FALSE	ieu-b-7	10	129150690	0.109	466555	0.8634	TRUE	10	129150690	0.147207	3.44e-06	1571	TRUE	reported	igd	15	TRUE	21.5567
Helicobacter pylori VacA antibody levels	Parkinson's disease	rs7019543	T	G	T	G	0.18107	0.0065	0.320078	FALSE	FALSE	FALSE	ieu-b-7	9	110365310	0.0227	470485	0.774	TRUE	9	110365310	0.0380994	2.01e-06	1571	TRUE	reported	igd	15	TRUE	22.5869
Helicobacter pylori VacA antibody levels	Parkinson's disease	rs72645538	G	A	G	A	0.752792	0.1196	0.011992	FALSE	FALSE	FALSE	ieu-b-7	1	9453174	0.0981	468692	0.2228	TRUE	1	9453174	0.164377	4.66e-06	1571	TRUE	reported	igd	15	TRUE	20.9734
Helicobacter pylori VacA antibody levels	Parkinson's disease	rs73500239	C	G	C	G	0.236088	-0.0468	0.144805	FALSE	TRUE	FALSE	ieu-b-7	16	1332341	0.0282	482730	0.0970197	TRUE	16	1332341	0.0500401	2.38e-06	1571	TRUE	reported	igd	15	TRUE	22.2593
Helicobacter pylori VacA antibody levels	Parkinson's disease	rs77497849	G	A	G	A	0.264227	0.0388	0.119223	FALSE	FALSE	FALSE	ieu-b-7	7	32049959	0.0329	468692	0.2381	TRUE	7	32049959	0.0538191	9.13e-07	1571	TRUE	reported	igd	15	TRUE	24.1036
Helicobacter pylori VacA antibody levels	Parkinson's disease	rs9606224	T	C	T	C	0.507461	0.0623	0.029841	FALSE	FALSE	FALSE	ieu-b-7	22	20034187	0.0705	468692	0.3767	TRUE	22	20034187	0.10223	6.91e-07	1571	TRUE	reported	igd	15	TRUE	24.6404

## Sheet: Supplementary Table 3
Supplementary Table 3: Genetic IVs used in MR analysis between Helicobacter Pylori antibodies levels on Parkinson's disease-related phenotypes (P < 1 × 10-5, harmonized)
exposure	outcome	SNP	effect_allele.exposure	other_allele.exposure	effect_allele.outcome	other_allele.outcome	beta.exposure	beta.outcome	eaf.exposure	remove	palindromic	ambiguous	id.outcome	chr	pos	se.outcome	samplesize.outcome	pval.outcome	mr_keep.outcome	data_source.outcome	chr.exposure	pos.exposure	se.exposure	pval.exposure	samplesize.exposure	mr_keep.exposure	pval_origin.exposure	data_source.exposure	KSNP	mr_keep	F
Anti-helicobacter pylori IgG seropositivity	Parkinson's disease motor subtype (tremor to postural instability/gait difficulty score ratio)	rs10044474	G	T	G	T	0.0653924	-0.017	0.06739	FALSE	FALSE	FALSE	ebi-a-GCST90000015	5	67425603	0.0521	3212	0.7443	TRUE	igd	5	67425603	0.0137102	1.85e-06	8735	TRUE	reported	igd	21	TRUE	22.7492
Anti-helicobacter pylori IgG seropositivity	Parkinson's disease motor subtype (tremor to postural instability/gait difficulty score ratio)	rs10488625	G	A	G	A	-0.0346298	-0.0229	0.262982	FALSE	FALSE	FALSE	ebi-a-GCST90000015	7	136277758	0.0282	3212	0.4158	TRUE	igd	7	136277758	0.00766984	6.33e-06	8735	TRUE	reported	igd	21	TRUE	20.3858
Anti-helicobacter pylori IgG seropositivity	Parkinson's disease motor subtype (tremor to postural instability/gait difficulty score ratio)	rs11139381	G	A	G	A	0.030704	0.0271	0.481182	FALSE	FALSE	FALSE	ebi-a-GCST90000015	9	84341205	0.0261	3212	0.2994	TRUE	igd	9	84341205	0.00682632	6.86e-06	8735	TRUE	reported	igd	21	TRUE	20.231
Anti-helicobacter pylori IgG seropositivity	Parkinson's disease motor subtype (tremor to postural instability/gait difficulty score ratio)	rs111575036	T	C	T	C	-0.116546	0.0286	0.018243	FALSE	FALSE	FALSE	ebi-a-GCST90000015	10	45194547	0.0925	3212	0.757399	TRUE	igd	10	45194547	0.0252727	4e-06	8735	TRUE	reported	igd	21	TRUE	21.2663
Anti-helicobacter pylori IgG seropositivity	Parkinson's disease motor subtype (tremor to postural instability/gait difficulty score ratio)	rs11201988	A	G	A	G	0.0505729	0.0633	0.117772	FALSE	FALSE	FALSE	ebi-a-GCST90000015	10	88113475	0.0441	3212	0.1517	TRUE	igd	10	88113475	0.0109411	3.8e-06	8735	TRUE	reported	igd	21	TRUE	21.3655
Anti-helicobacter pylori IgG seropositivity	Parkinson's disease motor subtype (tremor to postural instability/gait difficulty score ratio)	rs113274990	A	G	A	G	0.111101	0.1578	0.019668	FALSE	FALSE	FALSE	ebi-a-GCST90000015	1	153178237	0.1069	3212	0.14	TRUE	igd	1	153178237	0.0244598	5.57e-06	8735	TRUE	reported	igd	21	TRUE	20.6315
Anti-helicobacter pylori IgG seropositivity	Parkinson's disease motor subtype (tremor to postural instability/gait difficulty score ratio)	rs11621745	A	G	A	G	-0.0351493	0.003	0.755792	FALSE	FALSE	FALSE	ebi-a-GCST90000015	14	63622585	0.0296	3212	0.9179	TRUE	igd	14	63622585	0.00785408	7.63e-06	8735	TRUE	reported	igd	21	TRUE	20.0282
Anti-helicobacter pylori IgG seropositivity	Parkinson's disease motor subtype (tremor to postural instability/gait difficulty score ratio)	rs117192929	G	A	G	A	0.0767204	-0.0338	0.044981	FALSE	FALSE	FALSE	ebi-a-GCST90000015	7	89122359	0.0662	3212	0.609	TRUE	igd	7	89122359	0.0166915	4.3e-06	8735	TRUE	reported	igd	21	TRUE	21.1267
Anti-helicobacter pylori IgG seropositivity	Parkinson's disease motor subtype (tremor to postural instability/gait difficulty score ratio)	rs1549595	C	T	C	T	0.0321828	0.0073	0.337891	FALSE	FALSE	FALSE	ebi-a-GCST90000015	3	37505250	0.0241	3212	0.761001	TRUE	igd	3	37505250	0.00717308	7.24e-06	8735	TRUE	reported	igd	21	TRUE	20.1297
Anti-helicobacter pylori IgG seropositivity	Parkinson's disease motor subtype (tremor to postural instability/gait difficulty score ratio)	rs17232730	C	G	C	G	-0.0521098	0.0142	0.121486	FALSE	TRUE	TRUE	ebi-a-GCST90000015	8	129537746	0.0346	3212	0.681201	TRUE	igd	8	129537746	0.0104981	6.91e-07	8735	TRUE	reported	igd	21	FALSE	24.6387
Anti-helicobacter pylori IgG seropositivity	Parkinson's disease motor subtype (tremor to postural instability/gait difficulty score ratio)	rs5015416	G	C	G	C	0.0580122	0.0557	0.928917	FALSE	TRUE	TRUE	ebi-a-GCST90000015	22	45179079	0.0509	3212	0.2741	TRUE	igd	22	45179079	0.0130574	8.88e-06	8735	TRUE	reported	igd	21	FALSE	19.739
Anti-helicobacter pylori IgG seropositivity	Parkinson's disease motor subtype (tremor to postural instability/gait difficulty score ratio)	rs60696037	T	C	T	C	-0.0561058	-0.0072	0.091749	FALSE	FALSE	FALSE	ebi-a-GCST90000015	1	23082564	0.0459	3212	0.8759	TRUE	igd	1	23082564	0.0118003	1.99e-06	8735	TRUE	reported	igd	21	TRUE	22.6063
Anti-helicobacter pylori IgG seropositivity	Parkinson's disease motor subtype (tremor to postural instability/gait difficulty score ratio)	rs62195865	C	T	C	T	0.117182	-0.1985	0.019004	FALSE	FALSE	FALSE	ebi-a-GCST90000015	20	8239626	0.1257	3212	0.1144	TRUE	igd	20	8239626	0.0247662	2.23e-06	8735	TRUE	reported	igd	21	TRUE	22.3874
Anti-helicobacter pylori IgG seropositivity	Parkinson's disease motor subtype (tremor to postural instability/gait difficulty score ratio)	rs681900	C	T	C	T	-0.0375028	-0.0184	0.240756	FALSE	FALSE	FALSE	ebi-a-GCST90000015	2	75074967	0.0259	3212	0.4771	TRUE	igd	2	75074967	0.00790877	2.12e-06	8735	TRUE	reported	igd	21	TRUE	22.4859
Anti-helicobacter pylori IgG seropositivity	Parkinson's disease motor subtype (tremor to postural instability/gait difficulty score ratio)	rs7281117	C	G	C	G	0.0316781	0.0043	0.43845	FALSE	TRUE	TRUE	ebi-a-GCST90000015	21	38107306	0.028	3212	0.8774	TRUE	igd	21	38107306	0.0069647	5.41e-06	8735	TRUE	reported	igd	21	FALSE	20.6878
Anti-helicobacter pylori IgG seropositivity	Parkinson's disease motor subtype (tremor to postural instability/gait difficulty score ratio)	rs74347185	A	G	A	G	0.0780404	0.0186	0.052948	FALSE	FALSE	FALSE	ebi-a-GCST90000015	12	75543807	0.0738	3212	0.8004	TRUE	igd	12	75543807	0.0151369	2.53e-07	8735	TRUE	reported	igd	21	TRUE	26.5806
Anti-helicobacter pylori IgG seropositivity	Parkinson's disease motor subtype (tremor to postural instability/gait difficulty score ratio)	rs76753623	G	A	G	A	0.0842701	0.2164	0.039382	FALSE	FALSE	FALSE	ebi-a-GCST90000015	15	61751677	0.0739	3212	0.00340001	TRUE	igd	15	61751677	0.0172103	9.76e-07	8735	TRUE	reported	igd	21	TRUE	23.9756
Anti-helicobacter pylori IgG seropositivity	Parkinson's disease motor subtype (tremor to postural instability/gait difficulty score ratio)	rs9503376	A	G	A	G	-0.0443641	0.0458	0.135102	FALSE	FALSE	FALSE	ebi-a-GCST90000015	6	3047446	0.0349	3212	0.1899	TRUE	igd	6	3047446	0.00988561	7.2e-06	8735	TRUE	reported	igd	21	TRUE	20.1399
Anti-helicobacter pylori IgG seropositivity	Other drug-induced secondary parkinsonism	rs10044474	G	T	G	T	0.0653924	-0.0408	0.06739	FALSE	FALSE	FALSE	finn-b-OTHER_DRUGADVERS_SECONDA_PARKINSONI	5	67425603	0.1828	NA	0.8235	TRUE	igd	5	67425603	0.0137102	1.85e-06	8735	TRUE	reported	igd	21	TRUE	22.7492
Anti-helicobacter pylori IgG seropositivity	Other drug-induced secondary parkinsonism	rs10488625	G	A	G	A	-0.0346298	0.0111	0.262982	FALSE	FALSE	FALSE	finn-b-OTHER_DRUGADVERS_SECONDA_PARKINSONI	7	136277758	0.1344	NA	0.9339	TRUE	igd	7	136277758	0.00766984	6.33e-06	8735	TRUE	reported	igd	21	TRUE	20.3858
Anti-helicobacter pylori IgG seropositivity	Other drug-induced secondary parkinsonism	rs11139381	G	A	G	A	0.030704	-0.206	0.481182	FALSE	FALSE	FALSE	finn-b-OTHER_DRUGADVERS_SECONDA_PARKINSONI	9	84341205	0.118	NA	0.0809506	TRUE	igd	9	84341205	0.00682632	6.86e-06	8735	TRUE	reported	igd	21	TRUE	20.231
Anti-helicobacter pylori IgG seropositivity	Other drug-induced secondary parkinsonism	rs111575036	T	C	T	C	-0.116546	1.2461	0.018243	FALSE	FALSE	FALSE	finn-b-OTHER_DRUGADVERS_SECONDA_PARKINSONI	10	45194547	0.5911	NA	0.03503	TRUE	igd	10	45194547	0.0252727	4e-06	8735	TRUE	reported	igd	21	TRUE	21.2663
Anti-helicobacter pylori IgG seropositivity	Other drug-induced secondary parkinsonism	rs11201988	A	G	A	G	0.0505729	-0.1505	0.117772	FALSE	FALSE	FALSE	finn-b-OTHER_DRUGADVERS_SECONDA_PARKINSONI	10	88113475	0.1871	NA	0.4214	TRUE	igd	10	88113475	0.0109411	3.8e-06	8735	TRUE	reported	igd	21	TRUE	21.3655
Anti-helicobacter pylori IgG seropositivity	Other drug-induced secondary parkinsonism	rs113274990	A	G	A	G	0.111101	-1.0517	0.019668	FALSE	FALSE	FALSE	finn-b-OTHER_DRUGADVERS_SECONDA_PARKINSONI	1	153178237	1.1571	NA	0.3634	TRUE	igd	1	153178237	0.0244598	5.57e-06	8735	TRUE	reported	igd	21	TRUE	20.6315
Anti-helicobacter pylori IgG seropositivity	Other drug-induced secondary parkinsonism	rs11621745	A	G	A	G	-0.0351493	0.1855	0.755792	FALSE	FALSE	FALSE	finn-b-OTHER_DRUGADVERS_SECONDA_PARKINSONI	14	63622585	0.1539	NA	0.2281	TRUE	igd	14	63622585	0.00785408	7.63e-06	8735	TRUE	reported	igd	21	TRUE	20.0282
Anti-helicobacter pylori IgG seropositivity	Other drug-induced secondary parkinsonism	rs117192929	G	A	G	A	0.0767204	-0.0901	0.044981	FALSE	FALSE	FALSE	finn-b-OTHER_DRUGADVERS_SECONDA_PARKINSONI	7	89122359	0.235	NA	0.7012	TRUE	igd	7	89122359	0.0166915	4.3e-06	8735	TRUE	reported	igd	21	TRUE	21.1267
Anti-helicobacter pylori IgG seropositivity	Other drug-induced secondary parkinsonism	rs1549595	C	T	C	T	0.0321828	-0.0497	0.337891	FALSE	FALSE	FALSE	finn-b-OTHER_DRUGADVERS_SECONDA_PARKINSONI	3	37505250	0.1245	NA	0.6898	TRUE	igd	3	37505250	0.00717308	7.24e-06	8735	TRUE	reported	igd	21	TRUE	20.1297
Anti-helicobacter pylori IgG seropositivity	Other drug-induced secondary parkinsonism	rs17232730	C	G	C	G	-0.0521098	0.0539	0.121486	FALSE	TRUE	FALSE	finn-b-OTHER_DRUGADVERS_SECONDA_PARKINSONI	8	129537746	0.197	NA	0.7843	TRUE	igd	8	129537746	0.0104981	6.91e-07	8735	TRUE	reported	igd	21	TRUE	24.6387
Anti-helicobacter pylori IgG seropositivity	Other drug-induced secondary parkinsonism	rs5015416	G	C	G	C	0.0580122	0.0132	0.928917	FALSE	TRUE	FALSE	finn-b-OTHER_DRUGADVERS_SECONDA_PARKINSONI	22	45179079	0.177	NA	0.9406	TRUE	igd	22	45179079	0.0130574	8.88e-06	8735	TRUE	reported	igd	21	TRUE	19.739
Anti-helicobacter pylori IgG seropositivity	Other drug-induced secondary parkinsonism	rs60696037	T	C	T	C	-0.0561058	-0.0207	0.091749	FALSE	FALSE	FALSE	finn-b-OTHER_DRUGADVERS_SECONDA_PARKINSONI	1	23082564	0.1589	NA	0.8966	TRUE	igd	1	23082564	0.0118003	1.99e-06	8735	TRUE	reported	igd	21	TRUE	22.6063
Anti-helicobacter pylori IgG seropositivity	Other drug-induced secondary parkinsonism	rs62195865	C	T	C	T	0.117182	0.9152	0.019004	FALSE	FALSE	FALSE	finn-b-OTHER_DRUGADVERS_SECONDA_PARKINSONI	20	8239626	0.5346	NA	0.0869201	TRUE	igd	20	8239626	0.0247662	2.23e-06	8735	TRUE	reported	igd	21	TRUE	22.3874
Anti-helicobacter pylori IgG seropositivity	Other drug-induced secondary parkinsonism	rs681900	C	T	C	T	-0.0375028	0.2298	0.240756	FALSE	FALSE	FALSE	finn-b-OTHER_DRUGADVERS_SECONDA_PARKINSONI	2	75074967	0.1545	NA	0.137	TRUE	igd	2	75074967	0.00790877	2.12e-06	8735	TRUE	reported	igd	21	TRUE	22.4859
Anti-helicobacter pylori IgG seropositivity	Other drug-induced secondary parkinsonism	rs7281117	C	G	C	G	0.0316781	0.1578	0.43845	FALSE	TRUE	TRUE	finn-b-OTHER_DRUGADVERS_SECONDA_PARKINSONI	21	38107306	0.119	NA	0.1849	TRUE	igd	21	38107306	0.0069647	5.41e-06	8735	TRUE	reported	igd	21	FALSE	20.6878
Anti-helicobacter pylori IgG seropositivity	Other drug-induced secondary parkinsonism	rs74347185	A	G	A	G	0.0780404	-0.1712	0.052948	FALSE	FALSE	FALSE	finn-b-OTHER_DRUGADVERS_SECONDA_PARKINSONI	12	75543807	0.2627	NA	0.5146	TRUE	igd	12	75543807	0.0151369	2.53e-07	8735	TRUE	reported	igd	21	TRUE	26.5806
Anti-helicobacter pylori IgG seropositivity	Other drug-induced secondary parkinsonism	rs76753623	G	A	G	A	0.0842701	-0.2189	0.039382	FALSE	FALSE	FALSE	finn-b-OTHER_DRUGADVERS_SECONDA_PARKINSONI	15	61751677	0.2337	NA	0.3488	TRUE	igd	15	61751677	0.0172103	9.76e-07	8735	TRUE	reported	igd	21	TRUE	23.9756
Anti-helicobacter pylori IgG seropositivity	Other drug-induced secondary parkinsonism	rs9503376	A	G	A	G	-0.0443641	-0.202	0.135102	FALSE	FALSE	FALSE	finn-b-OTHER_DRUGADVERS_SECONDA_PARKINSONI	6	3047446	0.1957	NA	0.3018	TRUE	igd	6	3047446	0.00988561	7.2e-06	8735	TRUE	reported	igd	21	TRUE	20.1399
Anti-helicobacter pylori IgG seropositivity	Dementia due to Parkinsons disease	rs10044474	G	T	G	T	0.0653924	-0.2668	0.06739	FALSE	FALSE	FALSE	finn-b-PD_DEMENTIA	5	67425603	0.1362	NA	0.0501003	TRUE	igd	5	67425603	0.0137102	1.85e-06	8735	TRUE	reported	igd	21	TRUE	22.7492
Anti-helicobacter pylori IgG seropositivity	Dementia due to Parkinsons disease	rs10488625	G	A	G	A	-0.0346298	0.1154	0.262982	FALSE	FALSE	FALSE	finn-b-PD_DEMENTIA	7	136277758	0.0992	NA	0.2446	TRUE	igd	7	136277758	0.00766984	6.33e-06	8735	TRUE	reported	igd	21	TRUE	20.3858
Anti-helicobacter pylori IgG seropositivity	Dementia due to Parkinsons disease	rs11139381	G	A	G	A	0.030704	-0.0762	0.481182	FALSE	FALSE	FALSE	finn-b-PD_DEMENTIA	9	84341205	0.0876	NA	0.3845	TRUE	igd	9	84341205	0.00682632	6.86e-06	8735	TRUE	reported	igd	21	TRUE	20.231
Anti-helicobacter pylori IgG seropositivity	Dementia due to Parkinsons disease	rs111575036	T	C	T	C	-0.116546	0.3212	0.018243	FALSE	FALSE	FALSE	finn-b-PD_DEMENTIA	10	45194547	0.4435	NA	0.4689	TRUE	igd	10	45194547	0.0252727	4e-06	8735	TRUE	reported	igd	21	TRUE	21.2663
Anti-helicobacter pylori IgG seropositivity	Dementia due to Parkinsons disease	rs11201988	A	G	A	G	0.0505729	-0.1115	0.117772	FALSE	FALSE	FALSE	finn-b-PD_DEMENTIA	10	88113475	0.1391	NA	0.4227	TRUE	igd	10	88113475	0.0109411	3.8e-06	8735	TRUE	reported	igd	21	TRUE	21.3655
Anti-helicobacter pylori IgG seropositivity	Dementia due to Parkinsons disease	rs113274990	A	G	A	G	0.111101	-1.0307	0.019668	FALSE	FALSE	FALSE	finn-b-PD_DEMENTIA	1	153178237	0.8362	NA	0.2177	TRUE	igd	1	153178237	0.0244598	5.57e-06	8735	TRUE	reported	igd	21	TRUE	20.6315
Anti-helicobacter pylori IgG seropositivity	Dementia due to Parkinsons disease	rs11621745	A	G	A	G	-0.0351493	0.028	0.755792	FALSE	FALSE	FALSE	finn-b-PD_DEMENTIA	14	63622585	0.1133	NA	0.8051	TRUE	igd	14	63622585	0.00785408	7.63e-06	8735	TRUE	reported	igd	21	TRUE	20.0282
Anti-helicobacter pylori IgG seropositivity	Dementia due to Parkinsons disease	rs117192929	G	A	G	A	0.0767204	0.21	0.044981	FALSE	FALSE	FALSE	finn-b-PD_DEMENTIA	7	89122359	0.1751	NA	0.2306	TRUE	igd	7	89122359	0.0166915	4.3e-06	8735	TRUE	reported	igd	21	TRUE	21.1267
Anti-helicobacter pylori IgG seropositivity	Dementia due to Parkinsons disease	rs1549595	C	T	C	T	0.0321828	0.0573	0.337891	FALSE	FALSE	FALSE	finn-b-PD_DEMENTIA	3	37505250	0.0927	NA	0.5362	TRUE	igd	3	37505250	0.00717308	7.24e-06	8735	TRUE	reported	igd	21	TRUE	20.1297
Anti-helicobacter pylori IgG seropositivity	Dementia due to Parkinsons disease	rs17232730	C	G	C	G	-0.0521098	-0.4197	0.121486	FALSE	TRUE	FALSE	finn-b-PD_DEMENTIA	8	129537746	0.1478	NA	0.00451898	TRUE	igd	8	129537746	0.0104981	6.91e-07	8735	TRUE	reported	igd	21	TRUE	24.6387
Anti-helicobacter pylori IgG seropositivity	Dementia due to Parkinsons disease	rs5015416	G	C	G	C	0.0580122	0.027	0.928917	FALSE	TRUE	FALSE	finn-b-PD_DEMENTIA	22	45179079	0.1319	NA	0.8377	TRUE	igd	22	45179079	0.0130574	8.88e-06	8735	TRUE	reported	igd	21	TRUE	19.739
Anti-helicobacter pylori IgG seropositivity	Dementia due to Parkinsons disease	rs60696037	T	C	T	C	-0.0561058	0.18	0.091749	FALSE	FALSE	FALSE	finn-b-PD_DEMENTIA	1	23082564	0.1194	NA	0.1318	TRUE	igd	1	23082564	0.0118003	1.99e-06	8735	TRUE	reported	igd	21	TRUE	22.6063
Anti-helicobacter pylori IgG seropositivity	Dementia due to Parkinsons disease	rs62195865	C	T	C	T	0.117182	-0.0696	0.019004	FALSE	FALSE	FALSE	finn-b-PD_DEMENTIA	20	8239626	0.4068	NA	0.8642	TRUE	igd	20	8239626	0.0247662	2.23e-06	8735	TRUE	reported	igd	21	TRUE	22.3874
Anti-helicobacter pylori IgG seropositivity	Dementia due to Parkinsons disease	rs681900	C	T	C	T	-0.0375028	-0.0045	0.240756	FALSE	FALSE	FALSE	finn-b-PD_DEMENTIA	2	75074967	0.1139	NA	0.9684	TRUE	igd	2	75074967	0.00790877	2.12e-06	8735	TRUE	reported	igd	21	TRUE	22.4859
Anti-helicobacter pylori IgG seropositivity	Dementia due to Parkinsons disease	rs7281117	C	G	C	G	0.0316781	-0.0829	0.43845	FALSE	TRUE	TRUE	finn-b-PD_DEMENTIA	21	38107306	0.0886	NA	0.3493	TRUE	igd	21	38107306	0.0069647	5.41e-06	8735	TRUE	reported	igd	21	FALSE	20.6878
Anti-helicobacter pylori IgG seropositivity	Dementia due to Parkinsons disease	rs74347185	A	G	A	G	0.0780404	0.4603	0.052948	FALSE	FALSE	FALSE	finn-b-PD_DEMENTIA	12	75543807	0.1973	NA	0.0196698	TRUE	igd	12	75543807	0.0151369	2.53e-07	8735	TRUE	reported	igd	21	TRUE	26.5806
Anti-helicobacter pylori IgG seropositivity	Dementia due to Parkinsons disease	rs76753623	G	A	G	A	0.0842701	0.0294	0.039382	FALSE	FALSE	FALSE	finn-b-PD_DEMENTIA	15	61751677	0.1796	NA	0.8699	TRUE	igd	15	61751677	0.0172103	9.76e-07	8735	TRUE	reported	igd	21	TRUE	23.9756
Anti-helicobacter pylori IgG seropositivity	Dementia due to Parkinsons disease	rs9503376	A	G	A	G	-0.0443641	-0.0701	0.135102	FALSE	FALSE	FALSE	finn-b-PD_DEMENTIA	6	3047446	0.144	NA	0.6262	TRUE	igd	6	3047446	0.00988561	7.2e-06	8735	TRUE	reported	igd	21	TRUE	20.1399
Anti-helicobacter pylori IgG seropositivity	Secondary parkinsonism	rs10044474	G	T	G	T	0.0653924	-0.2482	0.06739	FALSE	FALSE	FALSE	finn-b-PD2ND	5	67425603	0.1099	NA	0.0238798	TRUE	igd	5	67425603	0.0137102	1.85e-06	8735	TRUE	reported	igd	21	TRUE	22.7492
Anti-helicobacter pylori IgG seropositivity	Secondary parkinsonism	rs10488625	G	A	G	A	-0.0346298	0.072	0.262982	FALSE	FALSE	FALSE	finn-b-PD2ND	7	136277758	0.0805	NA	0.3714	TRUE	igd	7	136277758	0.00766984	6.33e-06	8735	TRUE	reported	igd	21	TRUE	20.3858
Anti-helicobacter pylori IgG seropositivity	Secondary parkinsonism	rs11139381	G	A	G	A	0.030704	-0.1169	0.481182	FALSE	FALSE	FALSE	finn-b-PD2ND	9	84341205	0.0707	NA	0.0983807	TRUE	igd	9	84341205	0.00682632	6.86e-06	8735	TRUE	reported	igd	21	TRUE	20.231
Anti-helicobacter pylori IgG seropositivity	Secondary parkinsonism	rs111575036	T	C	T	C	-0.116546	0.4272	0.018243	FALSE	FALSE	FALSE	finn-b-PD2ND	10	45194547	0.3654	NA	0.2423	TRUE	igd	10	45194547	0.0252727	4e-06	8735	TRUE	reported	igd	21	TRUE	21.2663
Anti-helicobacter pylori IgG seropositivity	Secondary parkinsonism	rs11201988	A	G	A	G	0.0505729	-0.0912	0.117772	FALSE	FALSE	FALSE	finn-b-PD2ND	10	88113475	0.1121	NA	0.4159	TRUE	igd	10	88113475	0.0109411	3.8e-06	8735	TRUE	reported	igd	21	TRUE	21.3655
Anti-helicobacter pylori IgG seropositivity	Secondary parkinsonism	rs113274990	A	G	A	G	0.111101	-0.6088	0.019668	FALSE	FALSE	FALSE	finn-b-PD2ND	1	153178237	0.677	NA	0.3685	TRUE	igd	1	153178237	0.0244598	5.57e-06	8735	TRUE	reported	igd	21	TRUE	20.6315
Anti-helicobacter pylori IgG seropositivity	Secondary parkinsonism	rs11621745	A	G	A	G	-0.0351493	0.0415	0.755792	FALSE	FALSE	FALSE	finn-b-PD2ND	14	63622585	0.0918	NA	0.6516	TRUE	igd	14	63622585	0.00785408	7.63e-06	8735	TRUE	reported	igd	21	TRUE	20.0282
Anti-helicobacter pylori IgG seropositivity	Secondary parkinsonism	rs117192929	G	A	G	A	0.0767204	0.0392	0.044981	FALSE	FALSE	FALSE	finn-b-PD2ND	7	89122359	0.1411	NA	0.7813	TRUE	igd	7	89122359	0.0166915	4.3e-06	8735	TRUE	reported	igd	21	TRUE	21.1267
Anti-helicobacter pylori IgG seropositivity	Secondary parkinsonism	rs1549595	C	T	C	T	0.0321828	-0.1076	0.337891	FALSE	FALSE	FALSE	finn-b-PD2ND	3	37505250	0.0747	NA	0.1502	TRUE	igd	3	37505250	0.00717308	7.24e-06	8735	TRUE	reported	igd	21	TRUE	20.1297
Anti-helicobacter pylori IgG seropositivity	Secondary parkinsonism	rs17232730	C	G	C	G	-0.0521098	-0.0091	0.121486	FALSE	TRUE	FALSE	finn-b-PD2ND	8	129537746	0.118	NA	0.9383	TRUE	igd	8	129537746	0.0104981	6.91e-07	8735	TRUE	reported	igd	21	TRUE	24.6387
Anti-helicobacter pylori IgG seropositivity	Secondary parkinsonism	rs5015416	G	C	G	C	0.0580122	0.1216	0.928917	FALSE	TRUE	FALSE	finn-b-PD2ND	22	45179079	0.1063	NA	0.2526	TRUE	igd	22	45179079	0.0130574	8.88e-06	8735	TRUE	reported	igd	21	TRUE	19.739
Anti-helicobacter pylori IgG seropositivity	Secondary parkinsonism	rs60696037	T	C	T	C	-0.0561058	-0.0493	0.091749	FALSE	FALSE	FALSE	finn-b-PD2ND	1	23082564	0.0956	NA	0.6062	TRUE	igd	1	23082564	0.0118003	1.99e-06	8735	TRUE	reported	igd	21	TRUE	22.6063
Anti-helicobacter pylori IgG seropositivity	Secondary parkinsonism	rs62195865	C	T	C	T	0.117182	0.2733	0.019004	FALSE	FALSE	FALSE	finn-b-PD2ND	20	8239626	0.3236	NA	0.3983	TRUE	igd	20	8239626	0.0247662	2.23e-06	8735	TRUE	reported	igd	21	TRUE	22.3874
Anti-helicobacter pylori IgG seropositivity	Secondary parkinsonism	rs681900	C	T	C	T	-0.0375028	0.0586	0.240756	FALSE	FALSE	FALSE	finn-b-PD2ND	2	75074967	0.0921	NA	0.5248	TRUE	igd	2	75074967	0.00790877	2.12e-06	8735	TRUE	reported	igd	21	TRUE	22.4859
Anti-helicobacter pylori IgG seropositivity	Secondary parkinsonism	rs7281117	C	G	C	G	0.0316781	0.0093	0.43845	FALSE	TRUE	TRUE	finn-b-PD2ND	21	38107306	0.0715	NA	0.8963	TRUE	igd	21	38107306	0.0069647	5.41e-06	8735	TRUE	reported	igd	21	FALSE	20.6878
Anti-helicobacter pylori IgG seropositivity	Secondary parkinsonism	rs74347185	A	G	A	G	0.0780404	-0.0353	0.052948	FALSE	FALSE	FALSE	finn-b-PD2ND	12	75543807	0.1576	NA	0.8227	TRUE	igd	12	75543807	0.0151369	2.53e-07	8735	TRUE	reported	igd	21	TRUE	26.5806
Anti-helicobacter pylori IgG seropositivity	Secondary parkinsonism	rs76753623	G	A	G	A	0.0842701	0.0538	0.039382	FALSE	FALSE	FALSE	finn-b-PD2ND	15	61751677	0.1404	NA	0.7013	TRUE	igd	15	61751677	0.0172103	9.76e-07	8735	TRUE	reported	igd	21	TRUE	23.9756
Anti-helicobacter pylori IgG seropositivity	Secondary parkinsonism	rs9503376	A	G	A	G	-0.0443641	-0.0091	0.135102	FALSE	FALSE	FALSE	finn-b-PD2ND	6	3047446	0.1169	NA	0.9381	TRUE	igd	6	3047446	0.00988561	7.2e-06	8735	TRUE	reported	igd	21	TRUE	20.1399
Anti-helicobacter pylori IgG seropositivity	Parkinson's disease	rs10044474	G	T	G	T	0.0653924	0.0276	0.06739	FALSE	FALSE	FALSE	ieu-b-7	5	67425603	0.0451	468692	0.5403	TRUE	igd	5	67425603	0.0137102	1.85e-06	8735	TRUE	reported	igd	21	TRUE	22.7492
Anti-helicobacter pylori IgG seropositivity	Parkinson's disease	rs10488625	G	A	G	A	-0.0346298	-0.0431	0.262982	FALSE	FALSE	FALSE	ieu-b-7	7	136277758	0.0254	468692	0.0899891	TRUE	igd	7	136277758	0.00766984	6.33e-06	8735	TRUE	reported	igd	21	TRUE	20.3858
Anti-helicobacter pylori IgG seropositivity	Parkinson's disease	rs11139381	G	A	G	A	0.030704	-0.0132	0.481182	FALSE	FALSE	FALSE	ieu-b-7	9	84341205	0.0224	468692	0.5538	TRUE	igd	9	84341205	0.00682632	6.86e-06	8735	TRUE	reported	igd	21	TRUE	20.231
Anti-helicobacter pylori IgG seropositivity	Parkinson's disease	rs111575036	T	C	T	C	-0.116546	-0.0012	0.018243	FALSE	FALSE	FALSE	ieu-b-7	10	45194547	0.0824	468692	0.988	TRUE	igd	10	45194547	0.0252727	4e-06	8735	TRUE	reported	igd	21	TRUE	21.2663
Anti-helicobacter pylori IgG seropositivity	Parkinson's disease	rs11201988	A	G	A	G	0.0505729	0.0364	0.117772	FALSE	FALSE	FALSE	ieu-b-7	10	88113475	0.0463	13655	0.4319	TRUE	igd	10	88113475	0.0109411	3.8e-06	8735	TRUE	reported	igd	21	TRUE	21.3655
Anti-helicobacter pylori IgG seropositivity	Parkinson's disease	rs113274990	A	G	A	G	0.111101	-0.0273	0.019668	FALSE	FALSE	FALSE	ieu-b-7	1	153178237	0.0802	471013	0.733301	TRUE	igd	1	153178237	0.0244598	5.57e-06	8735	TRUE	reported	igd	21	TRUE	20.6315
Anti-helicobacter pylori IgG seropositivity	Parkinson's disease	rs11621745	A	G	A	G	-0.0351493	0.0203	0.755792	FALSE	FALSE	FALSE	ieu-b-7	14	63622585	0.0263	468692	0.4398	TRUE	igd	14	63622585	0.00785408	7.63e-06	8735	TRUE	reported	igd	21	TRUE	20.0282
Anti-helicobacter pylori IgG seropositivity	Parkinson's disease	rs117192929	G	A	G	A	0.0767204	0.0086	0.044981	FALSE	FALSE	FALSE	ieu-b-7	7	89122359	0.0562	468692	0.8783	TRUE	igd	7	89122359	0.0166915	4.3e-06	8735	TRUE	reported	igd	21	TRUE	21.1267
Anti-helicobacter pylori IgG seropositivity	Parkinson's disease	rs1549595	C	T	C	T	0.0321828	0.0069	0.337891	FALSE	FALSE	FALSE	ieu-b-7	3	37505250	0.0192	480593	0.721499	TRUE	igd	3	37505250	0.00717308	7.24e-06	8735	TRUE	reported	igd	21	TRUE	20.1297
Anti-helicobacter pylori IgG seropositivity	Parkinson's disease	rs17232730	C	G	C	G	-0.0521098	0.0253	0.121486	FALSE	TRUE	FALSE	ieu-b-7	8	129537746	0.0267	482730	0.3424	TRUE	igd	8	129537746	0.0104981	6.91e-07	8735	TRUE	reported	igd	21	TRUE	24.6387
Anti-helicobacter pylori IgG seropositivity	Parkinson's disease	rs5015416	G	C	G	C	0.0580122	0.018	0.928917	FALSE	TRUE	FALSE	ieu-b-7	22	45179079	0.0448	468692	0.6876	TRUE	igd	22	45179079	0.0130574	8.88e-06	8735	TRUE	reported	igd	21	TRUE	19.739
Anti-helicobacter pylori IgG seropositivity	Parkinson's disease	rs60696037	T	C	T	C	-0.0561058	0.0175	0.091749	FALSE	FALSE	FALSE	ieu-b-7	1	23082564	0.0387	468692	0.6507	TRUE	igd	1	23082564	0.0118003	1.99e-06	8735	TRUE	reported	igd	21	TRUE	22.6063
Anti-helicobacter pylori IgG seropositivity	Parkinson's disease	rs62195865	C	T	C	T	0.117182	-0.015	0.019004	FALSE	FALSE	FALSE	ieu-b-7	20	8239626	0.0979	468692	0.878	TRUE	igd	20	8239626	0.0247662	2.23e-06	8735	TRUE	reported	igd	21	TRUE	22.3874
Anti-helicobacter pylori IgG seropositivity	Parkinson's disease	rs7281117	C	G	C	G	0.0316781	0.0479	0.43845	FALSE	TRUE	TRUE	ieu-b-7	21	38107306	0.0285	13655	0.0926105	TRUE	igd	21	38107306	0.0069647	5.41e-06	8735	TRUE	reported	igd	21	FALSE	20.6878
Anti-helicobacter pylori IgG seropositivity	Parkinson's disease	rs74347185	A	G	A	G	0.0780404	-0.0108	0.052948	FALSE	FALSE	FALSE	ieu-b-7	12	75543807	0.06	468692	0.8565	TRUE	igd	12	75543807	0.0151369	2.53e-07	8735	TRUE	reported	igd	21	TRUE	26.5806
Anti-helicobacter pylori IgG seropositivity	Parkinson's disease	rs76753623	G	A	G	A	0.0842701	0.0365	0.039382	FALSE	FALSE	FALSE	ieu-b-7	15	61751677	0.0569	468692	0.5215	TRUE	igd	15	61751677	0.0172103	9.76e-07	8735	TRUE	reported	igd	21	TRUE	23.9756
Anti-helicobacter pylori IgG seropositivity	Parkinson's disease	rs9503376	A	G	A	G	-0.0443641	-0.0251	0.135102	FALSE	FALSE	FALSE	ieu-b-7	6	3047446	0.0287	482730	0.3815	TRUE	igd	6	3047446	0.00988561	7.2e-06	8735	TRUE	reported	igd	21	TRUE	20.1399
Helicobacter pylori CagA antibody levels	Parkinson's disease motor subtype (tremor to postural instability/gait difficulty score ratio)	rs117412852	A	C	A	C	-0.71361	-0.0535	0.020462	FALSE	FALSE	FALSE	ebi-a-GCST90000015	13	80693016	0.1145	3212	0.6399	TRUE	igd	13	80693016	0.156543	5.15e-06	985	TRUE	reported	igd	26	TRUE	20.7804
Helicobacter pylori CagA antibody levels	Parkinson's disease motor subtype (tremor to postural instability/gait difficulty score ratio)	rs117537486	C	G	C	G	0.596789	0.029	0.03072	FALSE	TRUE	TRUE	ebi-a-GCST90000015	11	94351805	0.0781	3212	0.7106	TRUE	igd	11	94351805	0.129736	4.22e-06	985	TRUE	reported	igd	26	FALSE	21.1602
Helicobacter pylori CagA antibody levels	Parkinson's disease motor subtype (tremor to postural instability/gait difficulty score ratio)	rs117827497	G	A	G	A	-0.583731	0.1109	0.030462	FALSE	FALSE	FALSE	ebi-a-GCST90000015	11	105212623	0.0726	3212	0.1267	TRUE	igd	11	105212623	0.125147	3.1e-06	985	TRUE	reported	igd	26	TRUE	21.7563
Helicobacter pylori CagA antibody levels	Parkinson's disease motor subtype (tremor to postural instability/gait difficulty score ratio)	rs118006294	C	T	C	T	-0.475295	-0.0632	0.050367	FALSE	FALSE	FALSE	ebi-a-GCST90000015	16	10974221	0.0845	3212	0.4547	TRUE	igd	16	10974221	0.101815	3.04e-06	985	TRUE	reported	igd	26	TRUE	21.7923
Helicobacter pylori CagA antibody levels	Parkinson's disease motor subtype (tremor to postural instability/gait difficulty score ratio)	rs11858369	G	A	G	A	0.437721	-0.0835	0.068381	FALSE	FALSE	FALSE	ebi-a-GCST90000015	15	90495509	0.0556	3212	0.1335	TRUE	igd	15	90495509	0.0864978	4.18e-07	985	TRUE	reported	igd	26	TRUE	25.6085
Helicobacter pylori CagA antibody levels	Parkinson's disease motor subtype (tremor to postural instability/gait difficulty score ratio)	rs13166319	A	G	A	G	-0.28938	0.0165	0.139388	FALSE	FALSE	FALSE	ebi-a-GCST90000015	5	125892038	0.0322	3212	0.6092	TRUE	igd	5	125892038	0.0648113	8.01e-06	985	TRUE	reported	igd	26	TRUE	19.9359
Helicobacter pylori CagA antibody levels	Parkinson's disease motor subtype (tremor to postural instability/gait difficulty score ratio)	rs144038849	A	G	A	G	-0.743597	-0.139	0.017895	FALSE	FALSE	FALSE	ebi-a-GCST90000015	6	107850230	0.0972	3212	0.153	TRUE	igd	6	107850230	0.1673	8.8e-06	985	TRUE	reported	igd	26	TRUE	19.7553
Helicobacter pylori CagA antibody levels	Parkinson's disease motor subtype (tremor to postural instability/gait difficulty score ratio)	rs149747348	C	G	C	G	-0.895407	-0.2074	0.013186	FALSE	TRUE	TRUE	ebi-a-GCST90000015	12	98890443	0.1168	3212	0.0757007	TRUE	igd	12	98890443	0.194003	3.92e-06	985	TRUE	reported	igd	26	FALSE	21.3022
Helicobacter pylori CagA antibody levels	Parkinson's disease motor subtype (tremor to postural instability/gait difficulty score ratio)	rs1571534	G	A	G	A	0.19753	-0.0474	0.579787	FALSE	FALSE	FALSE	ebi-a-GCST90000015	9	92117752	0.0257	3212	0.0652394	TRUE	igd	9	92117752	0.0446638	9.75e-06	985	TRUE	reported	igd	26	TRUE	19.5594
Helicobacter pylori CagA antibody levels	Parkinson's disease motor subtype (tremor to postural instability/gait difficulty score ratio)	rs2256466	T	C	T	C	0.20825	-0.036	0.495087	FALSE	FALSE	FALSE	ebi-a-GCST90000015	13	44818557	0.0231	3212	0.1186	TRUE	igd	13	44818557	0.0462401	6.68e-06	985	TRUE	reported	igd	26	TRUE	20.283
Helicobacter pylori CagA antibody levels	Parkinson's disease motor subtype (tremor to postural instability/gait difficulty score ratio)	rs2670000	C	A	C	A	0.194414	0.0008	0.453586	FALSE	FALSE	FALSE	ebi-a-GCST90000015	3	9094297	0.0263	3212	0.9757	TRUE	igd	3	9094297	0.0431815	6.72e-06	985	TRUE	reported	igd	26	TRUE	20.2703
Helicobacter pylori CagA antibody levels	Parkinson's disease motor subtype (tremor to postural instability/gait difficulty score ratio)	rs3998182	C	T	C	T	0.284762	-0.0873	0.27555	FALSE	FALSE	FALSE	ebi-a-GCST90000015	6	32566232	0.0376	3212	0.0201201	TRUE	igd	6	32561915	0.0548049	2.04e-07	985	TRUE	reported	igd	26	TRUE	26.9976
Helicobacter pylori CagA antibody levels	Parkinson's disease motor subtype (tremor to postural instability/gait difficulty score ratio)	rs4268452	T	C	T	C	-0.384976	-0.0002	0.071203	FALSE	FALSE	FALSE	ebi-a-GCST90000015	10	81322280	0.0503	3212	0.9974	TRUE	igd	10	81319354	0.0840329	4.62e-06	985	TRUE	reported	igd	26	TRUE	20.9879
Helicobacter pylori CagA antibody levels	Parkinson's disease motor subtype (tremor to postural instability/gait difficulty score ratio)	rs4872403	T	C	T	C	0.591941	-0.0123	0.029412	FALSE	FALSE	FALSE	ebi-a-GCST90000015	8	25950732	0.0594	3212	0.8356	TRUE	igd	8	25950732	0.131919	7.22e-06	985	TRUE	reported	igd	26	TRUE	20.1346
Helicobacter pylori CagA antibody levels	Parkinson's disease motor subtype (tremor to postural instability/gait difficulty score ratio)	rs6530847	A	T	A	T	-0.210266	-0.0274	0.391211	FALSE	TRUE	TRUE	ebi-a-GCST90000015	8	15111565	0.0262	3212	0.295	TRUE	igd	8	15111565	0.0452734	3.41e-06	985	TRUE	reported	igd	26	FALSE	21.5701
Helicobacter pylori CagA antibody levels	Parkinson's disease motor subtype (tremor to postural instability/gait difficulty score ratio)	rs72970339	A	G	A	G	-0.244719	0.0478	0.206989	FALSE	FALSE	FALSE	ebi-a-GCST90000015	2	119892490	0.032	3212	0.1356	TRUE	igd	2	119892490	0.0537212	5.23e-06	985	TRUE	reported	igd	26	TRUE	20.7512
Helicobacter pylori CagA antibody levels	Parkinson's disease motor subtype (tremor to postural instability/gait difficulty score ratio)	rs75170215	C	T	C	T	0.743256	-0.192	0.02057	FALSE	FALSE	FALSE	ebi-a-GCST90000015	3	25908239	0.1207	3212	0.1115	TRUE	igd	3	25908239	0.156416	2.02e-06	985	TRUE	reported	igd	26	TRUE	22.5795
Helicobacter pylori CagA antibody levels	Parkinson's disease motor subtype (tremor to postural instability/gait difficulty score ratio)	rs75740599	A	G	A	G	0.235842	-0.0505	0.252886	FALSE	FALSE	FALSE	ebi-a-GCST90000015	4	159123611	0.0297	3212	0.08916	TRUE	igd	4	159123611	0.0512963	4.27e-06	985	TRUE	reported	igd	26	TRUE	21.1383
Helicobacter pylori CagA antibody levels	Parkinson's disease motor subtype (tremor to postural instability/gait difficulty score ratio)	rs78398930	A	G	A	G	-0.50612	-0.033	0.04535	FALSE	FALSE	FALSE	ebi-a-GCST90000015	18	72962809	0.0648	3212	0.6102	TRUE	igd	18	72962809	0.113002	7.5e-06	985	TRUE	reported	igd	26	TRUE	20.0602
Helicobacter pylori CagA antibody levels	Parkinson's disease motor subtype (tremor to postural instability/gait difficulty score ratio)	rs8048880	G	A	G	A	-0.355422	-0.0297	0.083421	FALSE	FALSE	FALSE	ebi-a-GCST90000015	16	57637734	0.0505	3212	0.5571	TRUE	igd	16	57637734	0.080258	9.49e-06	985	TRUE	reported	igd	26	TRUE	19.6116
Helicobacter pylori CagA antibody levels	Other drug-induced secondary parkinsonism	rs117412852	A	C	A	C	-0.71361	1.1359	0.020462	FALSE	FALSE	FALSE	finn-b-OTHER_DRUGADVERS_SECONDA_PARKINSONI	13	80693016	0.5359	NA	0.0340502	TRUE	igd	13	80693016	0.156543	5.15e-06	985	TRUE	reported	igd	26	TRUE	20.7804
Helicobacter pylori CagA antibody levels	Other drug-induced secondary parkinsonism	rs117537486	C	G	C	G	0.596789	-0.161	0.03072	FALSE	TRUE	FALSE	finn-b-OTHER_DRUGADVERS_SECONDA_PARKINSONI	11	94351805	0.3446	NA	0.640301	TRUE	igd	11	94351805	0.129736	4.22e-06	985	TRUE	reported	igd	26	TRUE	21.1602
Helicobacter pylori CagA antibody levels	Other drug-induced secondary parkinsonism	rs117827497	G	A	G	A	-0.583731	0.7919	0.030462	FALSE	FALSE	FALSE	finn-b-OTHER_DRUGADVERS_SECONDA_PARKINSONI	11	105212623	0.4764	NA	0.0964295	TRUE	igd	11	105212623	0.125147	3.1e-06	985	TRUE	reported	igd	26	TRUE	21.7563
Helicobacter pylori CagA antibody levels	Other drug-induced secondary parkinsonism	rs118006294	C	T	C	T	-0.475295	0.2749	0.050367	FALSE	FALSE	FALSE	finn-b-OTHER_DRUGADVERS_SECONDA_PARKINSONI	16	10974221	0.3562	NA	0.4402	TRUE	igd	16	10974221	0.101815	3.04e-06	985	TRUE	reported	igd	26	TRUE	21.7923
Helicobacter pylori CagA antibody levels	Other drug-induced secondary parkinsonism	rs11858369	G	A	G	A	0.437721	0.2072	0.068381	FALSE	FALSE	FALSE	finn-b-OTHER_DRUGADVERS_SECONDA_PARKINSONI	15	90495509	0.219	NA	0.3442	TRUE	igd	15	90495509	0.0864978	4.18e-07	985	TRUE	reported	igd	26	TRUE	25.6085
Helicobacter pylori CagA antibody levels	Other drug-induced secondary parkinsonism	rs13166319	A	G	A	G	-0.28938	-0.0496	0.139388	FALSE	FALSE	FALSE	finn-b-OTHER_DRUGADVERS_SECONDA_PARKINSONI	5	125892038	0.1514	NA	0.743201	TRUE	igd	5	125892038	0.0648113	8.01e-06	985	TRUE	reported	igd	26	TRUE	19.9359
Helicobacter pylori CagA antibody levels	Other drug-induced secondary parkinsonism	rs144038849	A	G	A	G	-0.743597	-0.6185	0.017895	FALSE	FALSE	FALSE	finn-b-OTHER_DRUGADVERS_SECONDA_PARKINSONI	6	107850230	0.4585	NA	0.1773	TRUE	igd	6	107850230	0.1673	8.8e-06	985	TRUE	reported	igd	26	TRUE	19.7553
Helicobacter pylori CagA antibody levels	Other drug-induced secondary parkinsonism	rs149747348	C	G	C	G	-0.895407	-0.0592	0.013186	FALSE	TRUE	FALSE	finn-b-OTHER_DRUGADVERS_SECONDA_PARKINSONI	12	98890443	0.3015	NA	0.8443	TRUE	igd	12	98890443	0.194003	3.92e-06	985	TRUE	reported	igd	26	TRUE	21.3022
Helicobacter pylori CagA antibody levels	Other drug-induced secondary parkinsonism	rs1571534	G	A	G	A	0.19753	-0.0755	0.579787	FALSE	FALSE	FALSE	finn-b-OTHER_DRUGADVERS_SECONDA_PARKINSONI	9	92117752	0.1212	NA	0.5332	TRUE	igd	9	92117752	0.0446638	9.75e-06	985	TRUE	reported	igd	26	TRUE	19.5594
Helicobacter pylori CagA antibody levels	Other drug-induced secondary parkinsonism	rs2256466	T	C	T	C	0.20825	-0.0098	0.495087	FALSE	FALSE	FALSE	finn-b-OTHER_DRUGADVERS_SECONDA_PARKINSONI	13	44818557	0.1163	NA	0.9327	TRUE	igd	13	44818557	0.0462401	6.68e-06	985	TRUE	reported	igd	26	TRUE	20.283
Helicobacter pylori CagA antibody levels	Other drug-induced secondary parkinsonism	rs2670000	C	A	C	A	0.194414	-0.243	0.453586	FALSE	FALSE	FALSE	finn-b-OTHER_DRUGADVERS_SECONDA_PARKINSONI	3	9094297	0.118	NA	0.0393804	TRUE	igd	3	9094297	0.0431815	6.72e-06	985	TRUE	reported	igd	26	TRUE	20.2703
Helicobacter pylori CagA antibody levels	Other drug-induced secondary parkinsonism	rs3998182	C	T	C	T	0.284762	-0.1834	0.27555	FALSE	FALSE	FALSE	finn-b-OTHER_DRUGADVERS_SECONDA_PARKINSONI	6	32561915	0.1693	NA	0.2789	TRUE	igd	6	32561915	0.0548049	2.04e-07	985	TRUE	reported	igd	26	TRUE	26.9976
Helicobacter pylori CagA antibody levels	Other drug-induced secondary parkinsonism	rs4268452	T	C	T	C	-0.384976	0.106	0.071203	FALSE	FALSE	FALSE	finn-b-OTHER_DRUGADVERS_SECONDA_PARKINSONI	10	81319354	0.2418	NA	0.6612	TRUE	igd	10	81319354	0.0840329	4.62e-06	985	TRUE	reported	igd	26	TRUE	20.9879
Helicobacter pylori CagA antibody levels	Other drug-induced secondary parkinsonism	rs4872403	T	C	T	C	0.591941	0.3009	0.029412	FALSE	FALSE	FALSE	finn-b-OTHER_DRUGADVERS_SECONDA_PARKINSONI	8	25950732	0.2395	NA	0.209	TRUE	igd	8	25950732	0.131919	7.22e-06	985	TRUE	reported	igd	26	TRUE	20.1346
Helicobacter pylori CagA antibody levels	Other drug-induced secondary parkinsonism	rs6530847	A	T	A	T	-0.210266	0.1356	0.391211	FALSE	TRUE	FALSE	finn-b-OTHER_DRUGADVERS_SECONDA_PARKINSONI	8	15111565	0.1312	NA	0.3013	TRUE	igd	8	15111565	0.0452734	3.41e-06	985	TRUE	reported	igd	26	TRUE	21.5701
Helicobacter pylori CagA antibody levels	Other drug-induced secondary parkinsonism	rs72970339	A	G	A	G	-0.244719	-0.0524	0.206989	FALSE	FALSE	FALSE	finn-b-OTHER_DRUGADVERS_SECONDA_PARKINSONI	2	119892490	0.1457	NA	0.719201	TRUE	igd	2	119892490	0.0537212	5.23e-06	985	TRUE	reported	igd	26	TRUE	20.7512
Helicobacter pylori CagA antibody levels	Other drug-induced secondary parkinsonism	rs75170215	C	T	C	T	0.743256	-0.2734	0.02057	FALSE	FALSE	FALSE	finn-b-OTHER_DRUGADVERS_SECONDA_PARKINSONI	3	25908239	0.3562	NA	0.4428	TRUE	igd	3	25908239	0.156416	2.02e-06	985	TRUE	reported	igd	26	TRUE	22.5795
Helicobacter pylori CagA antibody levels	Other drug-induced secondary parkinsonism	rs75740599	A	G	A	G	0.235842	-0.0177	0.252886	FALSE	FALSE	FALSE	finn-b-OTHER_DRUGADVERS_SECONDA_PARKINSONI	4	159123611	0.1454	NA	0.903	TRUE	igd	4	159123611	0.0512963	4.27e-06	985	TRUE	reported	igd	26	TRUE	21.1383
Helicobacter pylori CagA antibody levels	Other drug-induced secondary parkinsonism	rs78398930	A	G	A	G	-0.50612	0.2536	0.04535	FALSE	FALSE	FALSE	finn-b-OTHER_DRUGADVERS_SECONDA_PARKINSONI	18	72962809	0.1957	NA	0.1952	TRUE	igd	18	72962809	0.113002	7.5e-06	985	TRUE	reported	igd	26	TRUE	20.0602
Helicobacter pylori CagA antibody levels	Other drug-induced secondary parkinsonism	rs8048880	G	A	G	A	-0.355422	-0.0758	0.083421	FALSE	FALSE	FALSE	finn-b-OTHER_DRUGADVERS_SECONDA_PARKINSONI	16	57637734	0.2602	NA	0.770699	TRUE	igd	16	57637734	0.080258	9.49e-06	985	TRUE	reported	igd	26	TRUE	19.6116
Helicobacter pylori CagA antibody levels	Dementia due to Parkinsons disease	rs117412852	A	C	A	C	-0.71361	0.2622	0.020462	FALSE	FALSE	FALSE	finn-b-PD_DEMENTIA	13	80693016	0.3956	NA	0.507399	TRUE	igd	13	80693016	0.156543	5.15e-06	985	TRUE	reported	igd	26	TRUE	20.7804
Helicobacter pylori CagA antibody levels	Dementia due to Parkinsons disease	rs117537486	C	G	C	G	0.596789	-0.1346	0.03072	FALSE	TRUE	FALSE	finn-b-PD_DEMENTIA	11	94351805	0.2549	NA	0.5975	TRUE	igd	11	94351805	0.129736	4.22e-06	985	TRUE	reported	igd	26	TRUE	21.1602
Helicobacter pylori CagA antibody levels	Dementia due to Parkinsons disease	rs117827497	G	A	G	A	-0.583731	-0.304	0.030462	FALSE	FALSE	FALSE	finn-b-PD_DEMENTIA	11	105212623	0.3484	NA	0.3829	TRUE	igd	11	105212623	0.125147	3.1e-06	985	TRUE	reported	igd	26	TRUE	21.7563
Helicobacter pylori CagA antibody levels	Dementia due to Parkinsons disease	rs118006294	C	T	C	T	-0.475295	-0.2498	0.050367	FALSE	FALSE	FALSE	finn-b-PD_DEMENTIA	16	10974221	0.2636	NA	0.3433	TRUE	igd	16	10974221	0.101815	3.04e-06	985	TRUE	reported	igd	26	TRUE	21.7923
Helicobacter pylori CagA antibody levels	Dementia due to Parkinsons disease	rs11858369	G	A	G	A	0.437721	-0.0981	0.068381	FALSE	FALSE	FALSE	finn-b-PD_DEMENTIA	15	90495509	0.1689	NA	0.5615	TRUE	igd	15	90495509	0.0864978	4.18e-07	985	TRUE	reported	igd	26	TRUE	25.6085
Helicobacter pylori CagA antibody levels	Dementia due to Parkinsons disease	rs13166319	A	G	A	G	-0.28938	0.0226	0.139388	FALSE	FALSE	FALSE	finn-b-PD_DEMENTIA	5	125892038	0.113	NA	0.8418	TRUE	igd	5	125892038	0.0648113	8.01e-06	985	TRUE	reported	igd	26	TRUE	19.9359
Helicobacter pylori CagA antibody levels	Dementia due to Parkinsons disease	rs144038849	A	G	A	G	-0.743597	0.1644	0.017895	FALSE	FALSE	FALSE	finn-b-PD_DEMENTIA	6	107850230	0.3313	NA	0.619599	TRUE	igd	6	107850230	0.1673	8.8e-06	985	TRUE	reported	igd	26	TRUE	19.7553
Helicobacter pylori CagA antibody levels	Dementia due to Parkinsons disease	rs149747348	C	G	C	G	-0.895407	-0.0137	0.013186	FALSE	TRUE	FALSE	finn-b-PD_DEMENTIA	12	98890443	0.2222	NA	0.951	TRUE	igd	12	98890443	0.194003	3.92e-06	985	TRUE	reported	igd	26	TRUE	21.3022
Helicobacter pylori CagA antibody levels	Dementia due to Parkinsons disease	rs1571534	G	A	G	A	0.19753	-0.212	0.579787	FALSE	FALSE	FALSE	finn-b-PD_DEMENTIA	9	92117752	0.0898	NA	0.0182701	TRUE	igd	9	92117752	0.0446638	9.75e-06	985	TRUE	reported	igd	26	TRUE	19.5594
Helicobacter pylori CagA antibody levels	Dementia due to Parkinsons disease	rs2256466	T	C	T	C	0.20825	0.0519	0.495087	FALSE	FALSE	FALSE	finn-b-PD_DEMENTIA	13	44818557	0.087	NA	0.5513	TRUE	igd	13	44818557	0.0462401	6.68e-06	985	TRUE	reported	igd	26	TRUE	20.283
Helicobacter pylori CagA antibody levels	Dementia due to Parkinsons disease	rs2670000	C	A	C	A	0.194414	0.1193	0.453586	FALSE	FALSE	FALSE	finn-b-PD_DEMENTIA	3	9094297	0.0873	NA	0.1718	TRUE	igd	3	9094297	0.0431815	6.72e-06	985	TRUE	reported	igd	26	TRUE	20.2703
Helicobacter pylori CagA antibody levels	Dementia due to Parkinsons disease	rs3998182	C	T	C	T	0.284762	0.111	0.27555	FALSE	FALSE	FALSE	finn-b-PD_DEMENTIA	6	32561915	0.1267	NA	0.3809	TRUE	igd	6	32561915	0.0548049	2.04e-07	985	TRUE	reported	igd	26	TRUE	26.9976
Helicobacter pylori CagA antibody levels	Dementia due to Parkinsons disease	rs4268452	T	C	T	C	-0.384976	0.0185	0.071203	FALSE	FALSE	FALSE	finn-b-PD_DEMENTIA	10	81319354	0.183	NA	0.9196	TRUE	igd	10	81319354	0.0840329	4.62e-06	985	TRUE	reported	igd	26	TRUE	20.9879
Helicobacter pylori CagA antibody levels	Dementia due to Parkinsons disease	rs4872403	T	C	T	C	0.591941	-0.086	0.029412	FALSE	FALSE	FALSE	finn-b-PD_DEMENTIA	8	25950732	0.1796	NA	0.632199	TRUE	igd	8	25950732	0.131919	7.22e-06	985	TRUE	reported	igd	26	TRUE	20.1346
Helicobacter pylori CagA antibody levels	Dementia due to Parkinsons disease	rs6530847	A	T	A	T	-0.210266	-0.019	0.391211	FALSE	TRUE	FALSE	finn-b-PD_DEMENTIA	8	15111565	0.0981	NA	0.8462	TRUE	igd	8	15111565	0.0452734	3.41e-06	985	TRUE	reported	igd	26	TRUE	21.5701
Helicobacter pylori CagA antibody levels	Dementia due to Parkinsons disease	rs72970339	A	G	A	G	-0.244719	0.0963	0.206989	FALSE	FALSE	FALSE	finn-b-PD_DEMENTIA	2	119892490	0.1094	NA	0.3786	TRUE	igd	2	119892490	0.0537212	5.23e-06	985	TRUE	reported	igd	26	TRUE	20.7512
Helicobacter pylori CagA antibody levels	Dementia due to Parkinsons disease	rs75170215	C	T	C	T	0.743256	-0.1892	0.02057	FALSE	FALSE	FALSE	finn-b-PD_DEMENTIA	3	25908239	0.2724	NA	0.487401	TRUE	igd	3	25908239	0.156416	2.02e-06	985	TRUE	reported	igd	26	TRUE	22.5795
Helicobacter pylori CagA antibody levels	Dementia due to Parkinsons disease	rs75740599	A	G	A	G	0.235842	0.0488	0.252886	FALSE	FALSE	FALSE	finn-b-PD_DEMENTIA	4	159123611	0.1087	NA	0.653301	TRUE	igd	4	159123611	0.0512963	4.27e-06	985	TRUE	reported	igd	26	TRUE	21.1383
Helicobacter pylori CagA antibody levels	Dementia due to Parkinsons disease	rs78398930	A	G	A	G	-0.50612	0.3163	0.04535	FALSE	FALSE	FALSE	finn-b-PD_DEMENTIA	18	72962809	0.1466	NA	0.0309799	TRUE	igd	18	72962809	0.113002	7.5e-06	985	TRUE	reported	igd	26	TRUE	20.0602
Helicobacter pylori CagA antibody levels	Dementia due to Parkinsons disease	rs8048880	G	A	G	A	-0.355422	-0.2895	0.083421	FALSE	FALSE	FALSE	finn-b-PD_DEMENTIA	16	57637734	0.1933	NA	0.1341	TRUE	igd	16	57637734	0.080258	9.49e-06	985	TRUE	reported	igd	26	TRUE	19.6116
Helicobacter pylori CagA antibody levels	Secondary parkinsonism	rs117412852	A	C	A	C	-0.71361	0.6738	0.020462	FALSE	FALSE	FALSE	finn-b-PD2ND	13	80693016	0.3222	NA	0.0365199	TRUE	igd	13	80693016	0.156543	5.15e-06	985	TRUE	reported	igd	26	TRUE	20.7804
Helicobacter pylori CagA antibody levels	Secondary parkinsonism	rs117537486	C	G	C	G	0.596789	-0.1936	0.03072	FALSE	TRUE	FALSE	finn-b-PD2ND	11	94351805	0.2071	NA	0.3498	TRUE	igd	11	94351805	0.129736	4.22e-06	985	TRUE	reported	igd	26	TRUE	21.1602
Helicobacter pylori CagA antibody levels	Secondary parkinsonism	rs117827497	G	A	G	A	-0.583731	0.3712	0.030462	FALSE	FALSE	FALSE	finn-b-PD2ND	11	105212623	0.2888	NA	0.1987	TRUE	igd	11	105212623	0.125147	3.1e-06	985	TRUE	reported	igd	26	TRUE	21.7563
Helicobacter pylori CagA antibody levels	Secondary parkinsonism	rs118006294	C	T	C	T	-0.475295	0.3418	0.050367	FALSE	FALSE	FALSE	finn-b-PD2ND	16	10974221	0.213	NA	0.1085	TRUE	igd	16	10974221	0.101815	3.04e-06	985	TRUE	reported	igd	26	TRUE	21.7923
Helicobacter pylori CagA antibody levels	Secondary parkinsonism	rs11858369	G	A	G	A	0.437721	0.0193	0.068381	FALSE	FALSE	FALSE	finn-b-PD2ND	15	90495509	0.1323	NA	0.8839	TRUE	igd	15	90495509	0.0864978	4.18e-07	985	TRUE	reported	igd	26	TRUE	25.6085
Helicobacter pylori CagA antibody levels	Secondary parkinsonism	rs13166319	A	G	A	G	-0.28938	-0.075	0.139388	FALSE	FALSE	FALSE	finn-b-PD2ND	5	125892038	0.0909	NA	0.4098	TRUE	igd	5	125892038	0.0648113	8.01e-06	985	TRUE	reported	igd	26	TRUE	19.9359
Helicobacter pylori CagA antibody levels	Secondary parkinsonism	rs144038849	A	G	A	G	-0.743597	-0.1496	0.017895	FALSE	FALSE	FALSE	finn-b-PD2ND	6	107850230	0.2752	NA	0.5868	TRUE	igd	6	107850230	0.1673	8.8e-06	985	TRUE	reported	igd	26	TRUE	19.7553
Helicobacter pylori CagA antibody levels	Secondary parkinsonism	rs149747348	C	G	C	G	-0.895407	-0.0448	0.013186	FALSE	TRUE	FALSE	finn-b-PD2ND	12	98890443	0.1803	NA	0.8037	TRUE	igd	12	98890443	0.194003	3.92e-06	985	TRUE	reported	igd	26	TRUE	21.3022
Helicobacter pylori CagA antibody levels	Secondary parkinsonism	rs1571534	G	A	G	A	0.19753	-0.0712	0.579787	FALSE	FALSE	FALSE	finn-b-PD2ND	9	92117752	0.0726	NA	0.3265	TRUE	igd	9	92117752	0.0446638	9.75e-06	985	TRUE	reported	igd	26	TRUE	19.5594
Helicobacter pylori CagA antibody levels	Secondary parkinsonism	rs2256466	T	C	T	C	0.20825	-0.0342	0.495087	FALSE	FALSE	FALSE	finn-b-PD2ND	13	44818557	0.07	NA	0.625299	TRUE	igd	13	44818557	0.0462401	6.68e-06	985	TRUE	reported	igd	26	TRUE	20.283
Helicobacter pylori CagA antibody levels	Secondary parkinsonism	rs2670000	C	A	C	A	0.194414	0.0409	0.453586	FALSE	FALSE	FALSE	finn-b-PD2ND	3	9094297	0.0706	NA	0.562999	TRUE	igd	3	9094297	0.0431815	6.72e-06	985	TRUE	reported	igd	26	TRUE	20.2703
Helicobacter pylori CagA antibody levels	Secondary parkinsonism	rs3998182	C	T	C	T	0.284762	-0.1132	0.27555	FALSE	FALSE	FALSE	finn-b-PD2ND	6	32561915	0.0998	NA	0.2563	TRUE	igd	6	32561915	0.0548049	2.04e-07	985	TRUE	reported	igd	26	TRUE	26.9976
Helicobacter pylori CagA antibody levels	Secondary parkinsonism	rs4268452	T	C	T	C	-0.384976	0.0685	0.071203	FALSE	FALSE	FALSE	finn-b-PD2ND	10	81319354	0.1456	NA	0.6383	TRUE	igd	10	81319354	0.0840329	4.62e-06	985	TRUE	reported	igd	26	TRUE	20.9879
Helicobacter pylori CagA antibody levels	Secondary parkinsonism	rs4872403	T	C	T	C	0.591941	0.1654	0.029412	FALSE	FALSE	FALSE	finn-b-PD2ND	8	25950732	0.1438	NA	0.2501	TRUE	igd	8	25950732	0.131919	7.22e-06	985	TRUE	reported	igd	26	TRUE	20.1346
Helicobacter pylori CagA antibody levels	Secondary parkinsonism	rs6530847	A	T	A	T	-0.210266	-0.0308	0.391211	FALSE	TRUE	FALSE	finn-b-PD2ND	8	15111565	0.0788	NA	0.695601	TRUE	igd	8	15111565	0.0452734	3.41e-06	985	TRUE	reported	igd	26	TRUE	21.5701
Helicobacter pylori CagA antibody levels	Secondary parkinsonism	rs72970339	A	G	A	G	-0.244719	0.0986	0.206989	FALSE	FALSE	FALSE	finn-b-PD2ND	2	119892490	0.0877	NA	0.2609	TRUE	igd	2	119892490	0.0537212	5.23e-06	985	TRUE	reported	igd	26	TRUE	20.7512
Helicobacter pylori CagA antibody levels	Secondary parkinsonism	rs75170215	C	T	C	T	0.743256	0.0536	0.02057	FALSE	FALSE	FALSE	finn-b-PD2ND	3	25908239	0.2146	NA	0.8029	TRUE	igd	3	25908239	0.156416	2.02e-06	985	TRUE	reported	igd	26	TRUE	22.5795
Helicobacter pylori CagA antibody levels	Secondary parkinsonism	rs75740599	A	G	A	G	0.235842	0.0386	0.252886	FALSE	FALSE	FALSE	finn-b-PD2ND	4	159123611	0.0876	NA	0.6592	TRUE	igd	4	159123611	0.0512963	4.27e-06	985	TRUE	reported	igd	26	TRUE	21.1383
Helicobacter pylori CagA antibody levels	Secondary parkinsonism	rs78398930	A	G	A	G	-0.50612	0.0743	0.04535	FALSE	FALSE	FALSE	finn-b-PD2ND	18	72962809	0.1178	NA	0.5286	TRUE	igd	18	72962809	0.113002	7.5e-06	985	TRUE	reported	igd	26	TRUE	20.0602
Helicobacter pylori CagA antibody levels	Secondary parkinsonism	rs8048880	G	A	G	A	-0.355422	-0.056	0.083421	FALSE	FALSE	FALSE	finn-b-PD2ND	16	57637734	0.1556	NA	0.719	TRUE	igd	16	57637734	0.080258	9.49e-06	985	TRUE	reported	igd	26	TRUE	19.6116
Helicobacter pylori CagA antibody levels	Parkinson's disease	rs117412852	A	C	A	C	-0.71361	-0.0136	0.020462	FALSE	FALSE	FALSE	ieu-b-7	13	80693016	0.087	468692	0.8755	TRUE	igd	13	80693016	0.156543	5.15e-06	985	TRUE	reported	igd	26	TRUE	20.7804
Helicobacter pylori CagA antibody levels	Parkinson's disease	rs117537486	C	G	C	G	0.596789	0.0117	0.03072	FALSE	TRUE	FALSE	ieu-b-7	11	94351805	0.0648	468692	0.8563	TRUE	igd	11	94351805	0.129736	4.22e-06	985	TRUE	reported	igd	26	TRUE	21.1602
Helicobacter pylori CagA antibody levels	Parkinson's disease	rs117827497	G	A	G	A	-0.583731	-0.0506	0.030462	FALSE	FALSE	FALSE	ieu-b-7	11	105212623	0.0614	482730	0.4103	TRUE	igd	11	105212623	0.125147	3.1e-06	985	TRUE	reported	igd	26	TRUE	21.7563
Helicobacter pylori CagA antibody levels	Parkinson's disease	rs118006294	C	T	C	T	-0.475295	-0.0394	0.050367	FALSE	FALSE	FALSE	ieu-b-7	16	10974221	0.0678	468692	0.5612	TRUE	igd	16	10974221	0.101815	3.04e-06	985	TRUE	reported	igd	26	TRUE	21.7923
Helicobacter pylori CagA antibody levels	Parkinson's disease	rs11858369	G	A	G	A	0.437721	-0.0038	0.068381	FALSE	FALSE	FALSE	ieu-b-7	15	90495509	0.0492	471013	0.9391	TRUE	igd	15	90495509	0.0864978	4.18e-07	985	TRUE	reported	igd	26	TRUE	25.6085
Helicobacter pylori CagA antibody levels	Parkinson's disease	rs13166319	A	G	A	G	-0.28938	0.0601	0.139388	FALSE	FALSE	FALSE	ieu-b-7	5	125892038	0.0276	482730	0.0292301	TRUE	igd	5	125892038	0.0648113	8.01e-06	985	TRUE	reported	igd	26	TRUE	19.9359
Helicobacter pylori CagA antibody levels	Parkinson's disease	rs144038849	A	G	A	G	-0.743597	0.0138	0.017895	FALSE	FALSE	FALSE	ieu-b-7	6	107850230	0.0755	482730	0.855	TRUE	igd	6	107850230	0.1673	8.8e-06	985	TRUE	reported	igd	26	TRUE	19.7553
Helicobacter pylori CagA antibody levels	Parkinson's disease	rs149747348	C	G	C	G	-0.895407	0.0744	0.013186	FALSE	TRUE	FALSE	ieu-b-7	12	98890443	0.106	468692	0.4824	TRUE	igd	12	98890443	0.194003	3.92e-06	985	TRUE	reported	igd	26	TRUE	21.3022
Helicobacter pylori CagA antibody levels	Parkinson's disease	rs1571534	G	A	G	A	0.19753	-0.0377	0.579787	FALSE	FALSE	FALSE	ieu-b-7	9	92117752	0.0226	468692	0.0949795	TRUE	igd	9	92117752	0.0446638	9.75e-06	985	TRUE	reported	igd	26	TRUE	19.5594
Helicobacter pylori CagA antibody levels	Parkinson's disease	rs2256466	T	C	T	C	0.20825	0.0158	0.495087	FALSE	FALSE	FALSE	ieu-b-7	13	44818557	0.018	482730	0.3787	TRUE	igd	13	44818557	0.0462401	6.68e-06	985	TRUE	reported	igd	26	TRUE	20.283
Helicobacter pylori CagA antibody levels	Parkinson's disease	rs2670000	C	A	C	A	0.194414	0.0077	0.453586	FALSE	FALSE	FALSE	ieu-b-7	3	9094297	0.0224	468692	0.7307	TRUE	igd	3	9094297	0.0431815	6.72e-06	985	TRUE	reported	igd	26	TRUE	20.2703
Helicobacter pylori CagA antibody levels	Parkinson's disease	rs3998182	C	T	C	T	0.284762	0.0283	0.27555	FALSE	FALSE	FALSE	ieu-b-7	6	32566232	0.0247	480593	0.2529	TRUE	igd	6	32561915	0.0548049	2.04e-07	985	TRUE	reported	igd	26	TRUE	26.9976
Helicobacter pylori CagA antibody levels	Parkinson's disease	rs4268452	T	C	T	C	-0.384976	0.0396	0.071203	FALSE	FALSE	FALSE	ieu-b-7	10	81322280	0.0399	482730	0.3207	TRUE	igd	10	81319354	0.0840329	4.62e-06	985	TRUE	reported	igd	26	TRUE	20.9879
Helicobacter pylori CagA antibody levels	Parkinson's disease	rs4872403	T	C	T	C	0.591941	0.0168	0.029412	FALSE	FALSE	FALSE	ieu-b-7	8	25950732	0.0423	482730	0.692	TRUE	igd	8	25950732	0.131919	7.22e-06	985	TRUE	reported	igd	26	TRUE	20.1346
Helicobacter pylori CagA antibody levels	Parkinson's disease	rs6530847	A	T	A	T	-0.210266	0.031	0.391211	FALSE	TRUE	FALSE	ieu-b-7	8	15111565	0.0227	468692	0.1724	TRUE	igd	8	15111565	0.0452734	3.41e-06	985	TRUE	reported	igd	26	TRUE	21.5701
Helicobacter pylori CagA antibody levels	Parkinson's disease	rs72970339	A	G	A	G	-0.244719	-0.0259	0.206989	FALSE	FALSE	FALSE	ieu-b-7	2	119893632	0.0273	468692	0.3441	TRUE	igd	2	119892490	0.0537212	5.23e-06	985	TRUE	reported	igd	26	TRUE	20.7512
Helicobacter pylori CagA antibody levels	Parkinson's disease	rs75170215	C	T	C	T	0.743256	0.0752	0.02057	FALSE	FALSE	FALSE	ieu-b-7	3	25908239	0.0944	465249	0.4256	TRUE	igd	3	25908239	0.156416	2.02e-06	985	TRUE	reported	igd	26	TRUE	22.5795
Helicobacter pylori CagA antibody levels	Parkinson's disease	rs75740599	A	G	A	G	0.235842	-0.0149	0.252886	FALSE	FALSE	FALSE	ieu-b-7	4	159123611	0.0258	468692	0.5634	TRUE	igd	4	159123611	0.0512963	4.27e-06	985	TRUE	reported	igd	26	TRUE	21.1383
Helicobacter pylori CagA antibody levels	Parkinson's disease	rs78398930	A	G	A	G	-0.50612	0.0546	0.04535	FALSE	FALSE	FALSE	ieu-b-7	18	72962809	0.0699	13655	0.4353	TRUE	igd	18	72962809	0.113002	7.5e-06	985	TRUE	reported	igd	26	TRUE	20.0602
Helicobacter pylori CagA antibody levels	Parkinson's disease	rs8048880	G	A	G	A	-0.355422	0.0127	0.083421	FALSE	FALSE	FALSE	ieu-b-7	16	57637734	0.0425	469691	0.766099	TRUE	igd	16	57637734	0.080258	9.49e-06	985	TRUE	reported	igd	26	TRUE	19.6116
Helicobacter pylori Catalase antibody levels	Parkinson's disease motor subtype (tremor to postural instability/gait difficulty score ratio)	rs111550237	T	C	T	C	0.43671	0.0539	0.032765	FALSE	FALSE	FALSE	ebi-a-GCST90000015	12	99510391	0.0876	3212	0.5383	TRUE	igd	12	99510391	0.0972094	7.04e-06	1558	TRUE	reported	igd	16	TRUE	20.1823
Helicobacter pylori Catalase antibody levels	Parkinson's disease motor subtype (tremor to postural instability/gait difficulty score ratio)	rs113321260	A	G	A	G	-0.278163	-0.0716	0.084707	FALSE	FALSE	FALSE	ebi-a-GCST90000015	19	45651237	0.0424	3212	0.0911507	TRUE	igd	19	45651237	0.0629213	9.83e-06	1558	TRUE	reported	igd	16	TRUE	19.5435
Helicobacter pylori Catalase antibody levels	Parkinson's disease motor subtype (tremor to postural instability/gait difficulty score ratio)	rs11630761	A	G	A	G	-0.160294	0.0302	0.380528	FALSE	FALSE	FALSE	ebi-a-GCST90000015	15	62407863	0.0238	3212	0.2043	TRUE	igd	15	62407863	0.0360952	8.96e-06	1558	TRUE	reported	igd	16	TRUE	19.7213
Helicobacter pylori Catalase antibody levels	Parkinson's disease motor subtype (tremor to postural instability/gait difficulty score ratio)	rs147016571	G	A	G	A	-0.839947	0.0934	0.010184	FALSE	FALSE	FALSE	ebi-a-GCST90000015	16	25837192	0.1274	3212	0.4637	TRUE	igd	16	25837192	0.175759	1.76e-06	1558	TRUE	reported	igd	16	TRUE	22.8386
Helicobacter pylori Catalase antibody levels	Parkinson's disease motor subtype (tremor to postural instability/gait difficulty score ratio)	rs17647677	C	T	C	T	-0.394124	0.0006	0.041284	FALSE	FALSE	FALSE	ebi-a-GCST90000015	13	46749781	0.1042	3212	0.9952	TRUE	igd	13	46749781	0.0851199	3.65e-06	1558	TRUE	reported	igd	16	TRUE	21.439
Helicobacter pylori Catalase antibody levels	Parkinson's disease motor subtype (tremor to postural instability/gait difficulty score ratio)	rs190890483	A	G	A	G	-0.771796	-0.0272	0.012211	FALSE	FALSE	FALSE	ebi-a-GCST90000015	2	157083346	0.1141	3212	0.8113	TRUE	igd	2	157083346	0.156854	8.63e-07	1558	TRUE	reported	igd	16	TRUE	24.2111
Helicobacter pylori Catalase antibody levels	Parkinson's disease motor subtype (tremor to postural instability/gait difficulty score ratio)	rs2946532	C	T	C	T	-0.169365	-0.016	0.334021	FALSE	FALSE	FALSE	ebi-a-GCST90000015	1	18772971	0.0273	3212	0.5589	TRUE	igd	1	18772971	0.0376574	6.88e-06	1558	TRUE	reported	igd	16	TRUE	20.2277
Helicobacter pylori Catalase antibody levels	Parkinson's disease motor subtype (tremor to postural instability/gait difficulty score ratio)	rs3011178	T	G	T	G	0.189139	0.0084	0.238915	FALSE	FALSE	FALSE	ebi-a-GCST90000015	1	39058118	0.0287	3212	0.769501	TRUE	igd	1	39058118	0.0415941	5.44e-06	1558	TRUE	reported	igd	16	TRUE	20.6775
Helicobacter pylori Catalase antibody levels	Parkinson's disease motor subtype (tremor to postural instability/gait difficulty score ratio)	rs343686	C	A	C	A	-0.174703	-0.0291	0.620724	FALSE	FALSE	FALSE	ebi-a-GCST90000015	6	80607062	0.0245	3212	0.2345	TRUE	igd	6	80607062	0.036546	1.75e-06	1558	TRUE	reported	igd	16	TRUE	22.8518
Helicobacter pylori Catalase antibody levels	Parkinson's disease motor subtype (tremor to postural instability/gait difficulty score ratio)	rs58679787	T	C	T	C	0.776521	-0.1065	0.01117	FALSE	FALSE	FALSE	ebi-a-GCST90000015	2	16452055	0.1242	3212	0.391	TRUE	igd	2	16452055	0.168076	3.84e-06	1558	TRUE	reported	igd	16	TRUE	21.3449
Helicobacter pylori Catalase antibody levels	Parkinson's disease motor subtype (tremor to postural instability/gait difficulty score ratio)	rs6456714	G	C	G	C	0.170902	-0.0048	0.631631	FALSE	TRUE	TRUE	ebi-a-GCST90000015	6	26338257	0.025	3212	0.8461	TRUE	igd	6	26335346	0.0360891	2.18e-06	1558	TRUE	reported	igd	16	FALSE	22.4255
Helicobacter pylori Catalase antibody levels	Parkinson's disease motor subtype (tremor to postural instability/gait difficulty score ratio)	rs72808426	T	C	T	C	-0.433914	-0.0541	0.035007	FALSE	FALSE	FALSE	ebi-a-GCST90000015	2	58133048	0.0657	3212	0.4107	TRUE	igd	2	58133048	0.0938646	3.79e-06	1558	TRUE	reported	igd	16	TRUE	21.37
Helicobacter pylori Catalase antibody levels	Parkinson's disease motor subtype (tremor to postural instability/gait difficulty score ratio)	rs77162569	T	C	T	C	-0.555536	0.0105	0.025229	FALSE	FALSE	FALSE	ebi-a-GCST90000015	7	148264987	0.0858	3212	0.903	TRUE	igd	7	148264987	0.10878	3.27e-07	1558	TRUE	reported	igd	16	TRUE	26.0811
Helicobacter pylori Catalase antibody levels	Parkinson's disease motor subtype (tremor to postural instability/gait difficulty score ratio)	rs79544566	A	C	A	C	0.327654	-0.0082	0.066514	FALSE	FALSE	FALSE	ebi-a-GCST90000015	7	67207291	0.0535	3212	0.8783	TRUE	igd	7	67207291	0.0718434	5.1e-06	1558	TRUE	reported	igd	16	TRUE	20.7997
Helicobacter pylori Catalase antibody levels	Parkinson's disease motor subtype (tremor to postural instability/gait difficulty score ratio)	rs927062	G	A	G	A	-0.197935	0.0663	0.213718	FALSE	FALSE	FALSE	ebi-a-GCST90000015	14	33095049	0.0299	3212	0.0265699	TRUE	igd	14	33095049	0.0421097	2.6e-06	1558	TRUE	reported	igd	16	TRUE	22.0943
Helicobacter pylori Catalase antibody levels	Parkinson's disease motor subtype (tremor to postural instability/gait difficulty score ratio)	rs9838549	G	A	G	A	0.164714	0.0074	0.369266	FALSE	FALSE	FALSE	ebi-a-GCST90000015	3	18609345	0.0303	3212	0.8077	TRUE	igd	3	18609345	0.0361032	5.06e-06	1558	TRUE	reported	igd	16	TRUE	20.8147
Helicobacter pylori Catalase antibody levels	Other drug-induced secondary parkinsonism	rs111550237	T	C	T	C	0.43671	-0.1539	0.032765	FALSE	FALSE	FALSE	finn-b-OTHER_DRUGADVERS_SECONDA_PARKINSONI	12	99510391	0.2675	NA	0.5652	TRUE	igd	12	99510391	0.0972094	7.04e-06	1558	TRUE	reported	igd	16	TRUE	20.1823
Helicobacter pylori Catalase antibody levels	Other drug-induced secondary parkinsonism	rs113321260	A	G	A	G	-0.278163	-0.0012	0.084707	FALSE	FALSE	FALSE	finn-b-OTHER_DRUGADVERS_SECONDA_PARKINSONI	19	45651237	0.1498	NA	0.9934	TRUE	igd	19	45651237	0.0629213	9.83e-06	1558	TRUE	reported	igd	16	TRUE	19.5435
Helicobacter pylori Catalase antibody levels	Other drug-induced secondary parkinsonism	rs11630761	A	G	A	G	-0.160294	0.0966	0.380528	FALSE	FALSE	FALSE	finn-b-OTHER_DRUGADVERS_SECONDA_PARKINSONI	15	62407863	0.1271	NA	0.4474	TRUE	igd	15	62407863	0.0360952	8.96e-06	1558	TRUE	reported	igd	16	TRUE	19.7213
Helicobacter pylori Catalase antibody levels	Other drug-induced secondary parkinsonism	rs147016571	G	A	G	A	-0.839947	-1.0294	0.010184	FALSE	FALSE	FALSE	finn-b-OTHER_DRUGADVERS_SECONDA_PARKINSONI	16	25837192	1.2416	NA	0.407	TRUE	igd	16	25837192	0.175759	1.76e-06	1558	TRUE	reported	igd	16	TRUE	22.8386
Helicobacter pylori Catalase antibody levels	Other drug-induced secondary parkinsonism	rs17647677	C	T	C	T	-0.394124	0.2948	0.041284	FALSE	FALSE	FALSE	finn-b-OTHER_DRUGADVERS_SECONDA_PARKINSONI	13	46749781	0.2214	NA	0.1829	TRUE	igd	13	46749781	0.0851199	3.65e-06	1558	TRUE	reported	igd	16	TRUE	21.439
Helicobacter pylori Catalase antibody levels	Other drug-induced secondary parkinsonism	rs190890483	A	G	A	G	-0.771796	-0.0997	0.012211	FALSE	FALSE	FALSE	finn-b-OTHER_DRUGADVERS_SECONDA_PARKINSONI	2	157083346	0.2845	NA	0.726001	TRUE	igd	2	157083346	0.156854	8.63e-07	1558	TRUE	reported	igd	16	TRUE	24.2111
Helicobacter pylori Catalase antibody levels	Other drug-induced secondary parkinsonism	rs2946532	C	T	C	T	-0.169365	0.2089	0.334021	FALSE	FALSE	FALSE	finn-b-OTHER_DRUGADVERS_SECONDA_PARKINSONI	1	18772971	0.1278	NA	0.1022	TRUE	igd	1	18772971	0.0376574	6.88e-06	1558	TRUE	reported	igd	16	TRUE	20.2277
Helicobacter pylori Catalase antibody levels	Other drug-induced secondary parkinsonism	rs3011178	T	G	T	G	0.189139	-0.1559	0.238915	FALSE	FALSE	FALSE	finn-b-OTHER_DRUGADVERS_SECONDA_PARKINSONI	1	39058118	0.1304	NA	0.232	TRUE	igd	1	39058118	0.0415941	5.44e-06	1558	TRUE	reported	igd	16	TRUE	20.6775
Helicobacter pylori Catalase antibody levels	Other drug-induced secondary parkinsonism	rs343686	C	A	C	A	-0.174703	-0.0376	0.620724	FALSE	FALSE	FALSE	finn-b-OTHER_DRUGADVERS_SECONDA_PARKINSONI	6	80607062	0.1188	NA	0.7515	TRUE	igd	6	80607062	0.036546	1.75e-06	1558	TRUE	reported	igd	16	TRUE	22.8518
Helicobacter pylori Catalase antibody levels	Other drug-induced secondary parkinsonism	rs6456714	G	C	G	C	0.170902	0.1995	0.631631	FALSE	TRUE	FALSE	finn-b-OTHER_DRUGADVERS_SECONDA_PARKINSONI	6	26335346	0.1292	NA	0.1226	TRUE	igd	6	26335346	0.0360891	2.18e-06	1558	TRUE	reported	igd	16	TRUE	22.4255
Helicobacter pylori Catalase antibody levels	Other drug-induced secondary parkinsonism	rs72808426	T	C	T	C	-0.433914	0.1845	0.035007	FALSE	FALSE	FALSE	finn-b-OTHER_DRUGADVERS_SECONDA_PARKINSONI	2	58133048	0.4511	NA	0.6826	TRUE	igd	2	58133048	0.0938646	3.79e-06	1558	TRUE	reported	igd	16	TRUE	21.37
Helicobacter pylori Catalase antibody levels	Other drug-induced secondary parkinsonism	rs77162569	T	C	T	C	-0.555536	0.3403	0.025229	FALSE	FALSE	FALSE	finn-b-OTHER_DRUGADVERS_SECONDA_PARKINSONI	7	148264987	0.3074	NA	0.2683	TRUE	igd	7	148264987	0.10878	3.27e-07	1558	TRUE	reported	igd	16	TRUE	26.0811
Helicobacter pylori Catalase antibody levels	Other drug-induced secondary parkinsonism	rs79544566	A	C	A	C	0.327654	0.1708	0.066514	FALSE	FALSE	FALSE	finn-b-OTHER_DRUGADVERS_SECONDA_PARKINSONI	7	67207291	0.2523	NA	0.4984	TRUE	igd	7	67207291	0.0718434	5.1e-06	1558	TRUE	reported	igd	16	TRUE	20.7997
Helicobacter pylori Catalase antibody levels	Other drug-induced secondary parkinsonism	rs927062	G	A	G	A	-0.197935	-0.2089	0.213718	FALSE	FALSE	FALSE	finn-b-OTHER_DRUGADVERS_SECONDA_PARKINSONI	14	33095049	0.1705	NA	0.2205	TRUE	igd	14	33095049	0.0421097	2.6e-06	1558	TRUE	reported	igd	16	TRUE	22.0943
Helicobacter pylori Catalase antibody levels	Other drug-induced secondary parkinsonism	rs9838549	G	A	G	A	0.164714	-0.1431	0.369266	FALSE	FALSE	FALSE	finn-b-OTHER_DRUGADVERS_SECONDA_PARKINSONI	3	18609345	0.1287	NA	0.2664	TRUE	igd	3	18609345	0.0361032	5.06e-06	1558	TRUE	reported	igd	16	TRUE	20.8147
Helicobacter pylori Catalase antibody levels	Dementia due to Parkinsons disease	rs111550237	T	C	T	C	0.43671	-0.215	0.032765	FALSE	FALSE	FALSE	finn-b-PD_DEMENTIA	12	99510391	0.1987	NA	0.2794	TRUE	igd	12	99510391	0.0972094	7.04e-06	1558	TRUE	reported	igd	16	TRUE	20.1823
Helicobacter pylori Catalase antibody levels	Dementia due to Parkinsons disease	rs113321260	A	G	A	G	-0.278163	-0.1124	0.084707	FALSE	FALSE	FALSE	finn-b-PD_DEMENTIA	19	45651237	0.1123	NA	0.3167	TRUE	igd	19	45651237	0.0629213	9.83e-06	1558	TRUE	reported	igd	16	TRUE	19.5435
Helicobacter pylori Catalase antibody levels	Dementia due to Parkinsons disease	rs11630761	A	G	A	G	-0.160294	-0.1387	0.380528	FALSE	FALSE	FALSE	finn-b-PD_DEMENTIA	15	62407863	0.0949	NA	0.144	TRUE	igd	15	62407863	0.0360952	8.96e-06	1558	TRUE	reported	igd	16	TRUE	19.7213
Helicobacter pylori Catalase antibody levels	Dementia due to Parkinsons disease	rs147016571	G	A	G	A	-0.839947	-0.1564	0.010184	FALSE	FALSE	FALSE	finn-b-PD_DEMENTIA	16	25837192	0.9134	NA	0.864	TRUE	igd	16	25837192	0.175759	1.76e-06	1558	TRUE	reported	igd	16	TRUE	22.8386
Helicobacter pylori Catalase antibody levels	Dementia due to Parkinsons disease	rs17647677	C	T	C	T	-0.394124	-0.3343	0.041284	FALSE	FALSE	FALSE	finn-b-PD_DEMENTIA	13	46749781	0.1695	NA	0.0485099	TRUE	igd	13	46749781	0.0851199	3.65e-06	1558	TRUE	reported	igd	16	TRUE	21.439
Helicobacter pylori Catalase antibody levels	Dementia due to Parkinsons disease	rs190890483	A	G	A	G	-0.771796	-0.3416	0.012211	FALSE	FALSE	FALSE	finn-b-PD_DEMENTIA	2	157083346	0.2158	NA	0.1134	TRUE	igd	2	157083346	0.156854	8.63e-07	1558	TRUE	reported	igd	16	TRUE	24.2111
Helicobacter pylori Catalase antibody levels	Dementia due to Parkinsons disease	rs2946532	C	T	C	T	-0.169365	0.0591	0.334021	FALSE	FALSE	FALSE	finn-b-PD_DEMENTIA	1	18772971	0.0955	NA	0.5361	TRUE	igd	1	18772971	0.0376574	6.88e-06	1558	TRUE	reported	igd	16	TRUE	20.2277
Helicobacter pylori Catalase antibody levels	Dementia due to Parkinsons disease	rs3011178	T	G	T	G	0.189139	-0.1383	0.238915	FALSE	FALSE	FALSE	finn-b-PD_DEMENTIA	1	39058118	0.0968	NA	0.153	TRUE	igd	1	39058118	0.0415941	5.44e-06	1558	TRUE	reported	igd	16	TRUE	20.6775
Helicobacter pylori Catalase antibody levels	Dementia due to Parkinsons disease	rs343686	C	A	C	A	-0.174703	-0.1547	0.620724	FALSE	FALSE	FALSE	finn-b-PD_DEMENTIA	6	80607062	0.088	NA	0.0788606	TRUE	igd	6	80607062	0.036546	1.75e-06	1558	TRUE	reported	igd	16	TRUE	22.8518
Helicobacter pylori Catalase antibody levels	Dementia due to Parkinsons disease	rs6456714	G	C	G	C	0.170902	-0.0394	0.631631	FALSE	TRUE	FALSE	finn-b-PD_DEMENTIA	6	26335346	0.0955	NA	0.6801	TRUE	igd	6	26335346	0.0360891	2.18e-06	1558	TRUE	reported	igd	16	TRUE	22.4255
Helicobacter pylori Catalase antibody levels	Dementia due to Parkinsons disease	rs72808426	T	C	T	C	-0.433914	-0.0128	0.035007	FALSE	FALSE	FALSE	finn-b-PD_DEMENTIA	2	58133048	0.3348	NA	0.9696	TRUE	igd	2	58133048	0.0938646	3.79e-06	1558	TRUE	reported	igd	16	TRUE	21.37
Helicobacter pylori Catalase antibody levels	Dementia due to Parkinsons disease	rs77162569	T	C	T	C	-0.555536	0.0665	0.025229	FALSE	FALSE	FALSE	finn-b-PD_DEMENTIA	7	148264987	0.2374	NA	0.7795	TRUE	igd	7	148264987	0.10878	3.27e-07	1558	TRUE	reported	igd	16	TRUE	26.0811
Helicobacter pylori Catalase antibody levels	Dementia due to Parkinsons disease	rs79544566	A	C	A	C	0.327654	0.1217	0.066514	FALSE	FALSE	FALSE	finn-b-PD_DEMENTIA	7	67207291	0.1856	NA	0.5118	TRUE	igd	7	67207291	0.0718434	5.1e-06	1558	TRUE	reported	igd	16	TRUE	20.7997
Helicobacter pylori Catalase antibody levels	Dementia due to Parkinsons disease	rs927062	G	A	G	A	-0.197935	0.1842	0.213718	FALSE	FALSE	FALSE	finn-b-PD_DEMENTIA	14	33095049	0.1257	NA	0.1427	TRUE	igd	14	33095049	0.0421097	2.6e-06	1558	TRUE	reported	igd	16	TRUE	22.0943
Helicobacter pylori Catalase antibody levels	Dementia due to Parkinsons disease	rs9838549	G	A	G	A	0.164714	-0.0476	0.369266	FALSE	FALSE	FALSE	finn-b-PD_DEMENTIA	3	18609345	0.0959	NA	0.6194	TRUE	igd	3	18609345	0.0361032	5.06e-06	1558	TRUE	reported	igd	16	TRUE	20.8147
Helicobacter pylori Catalase antibody levels	Secondary parkinsonism	rs111550237	T	C	T	C	0.43671	-0.1265	0.032765	FALSE	FALSE	FALSE	finn-b-PD2ND	12	99510391	0.1599	NA	0.429	TRUE	igd	12	99510391	0.0972094	7.04e-06	1558	TRUE	reported	igd	16	TRUE	20.1823
Helicobacter pylori Catalase antibody levels	Secondary parkinsonism	rs113321260	A	G	A	G	-0.278163	-0.0216	0.084707	FALSE	FALSE	FALSE	finn-b-PD2ND	19	45651237	0.0899	NA	0.8104	TRUE	igd	19	45651237	0.0629213	9.83e-06	1558	TRUE	reported	igd	16	TRUE	19.5435
Helicobacter pylori Catalase antibody levels	Secondary parkinsonism	rs11630761	A	G	A	G	-0.160294	0.0306	0.380528	FALSE	FALSE	FALSE	finn-b-PD2ND	15	62407863	0.0764	NA	0.6886	TRUE	igd	15	62407863	0.0360952	8.96e-06	1558	TRUE	reported	igd	16	TRUE	19.7213
Helicobacter pylori Catalase antibody levels	Secondary parkinsonism	rs147016571	G	A	G	A	-0.839947	-0.4954	0.010184	FALSE	FALSE	FALSE	finn-b-PD2ND	16	25837192	0.7356	NA	0.5007	TRUE	igd	16	25837192	0.175759	1.76e-06	1558	TRUE	reported	igd	16	TRUE	22.8386
Helicobacter pylori Catalase antibody levels	Secondary parkinsonism	rs17647677	C	T	C	T	-0.394124	0.0145	0.041284	FALSE	FALSE	FALSE	finn-b-PD2ND	13	46749781	0.1337	NA	0.9138	TRUE	igd	13	46749781	0.0851199	3.65e-06	1558	TRUE	reported	igd	16	TRUE	21.439
Helicobacter pylori Catalase antibody levels	Secondary parkinsonism	rs190890483	A	G	A	G	-0.771796	-0.2274	0.012211	FALSE	FALSE	FALSE	finn-b-PD2ND	2	157083346	0.1712	NA	0.1841	TRUE	igd	2	157083346	0.156854	8.63e-07	1558	TRUE	reported	igd	16	TRUE	24.2111
Helicobacter pylori Catalase antibody levels	Secondary parkinsonism	rs2946532	C	T	C	T	-0.169365	0.0305	0.334021	FALSE	FALSE	FALSE	finn-b-PD2ND	1	18772971	0.0769	NA	0.6917	TRUE	igd	1	18772971	0.0376574	6.88e-06	1558	TRUE	reported	igd	16	TRUE	20.2277
Helicobacter pylori Catalase antibody levels	Secondary parkinsonism	rs3011178	T	G	T	G	0.189139	-0.0068	0.238915	FALSE	FALSE	FALSE	finn-b-PD2ND	1	39058118	0.0783	NA	0.9309	TRUE	igd	1	39058118	0.0415941	5.44e-06	1558	TRUE	reported	igd	16	TRUE	20.6775
Helicobacter pylori Catalase antibody levels	Secondary parkinsonism	rs343686	C	A	C	A	-0.174703	0.0355	0.620724	FALSE	FALSE	FALSE	finn-b-PD2ND	6	80607062	0.0712	NA	0.6182	TRUE	igd	6	80607062	0.036546	1.75e-06	1558	TRUE	reported	igd	16	TRUE	22.8518
Helicobacter pylori Catalase antibody levels	Secondary parkinsonism	rs6456714	G	C	G	C	0.170902	0.1482	0.631631	FALSE	TRUE	FALSE	finn-b-PD2ND	6	26335346	0.0772	NA	0.0548403	TRUE	igd	6	26335346	0.0360891	2.18e-06	1558	TRUE	reported	igd	16	TRUE	22.4255
Helicobacter pylori Catalase antibody levels	Secondary parkinsonism	rs72808426	T	C	T	C	-0.433914	0.2274	0.035007	FALSE	FALSE	FALSE	finn-b-PD2ND	2	58133048	0.273	NA	0.4049	TRUE	igd	2	58133048	0.0938646	3.79e-06	1558	TRUE	reported	igd	16	TRUE	21.37
Helicobacter pylori Catalase antibody levels	Secondary parkinsonism	rs77162569	T	C	T	C	-0.555536	0.0896	0.025229	FALSE	FALSE	FALSE	finn-b-PD2ND	7	148264987	0.1854	NA	0.629001	TRUE	igd	7	148264987	0.10878	3.27e-07	1558	TRUE	reported	igd	16	TRUE	26.0811
Helicobacter pylori Catalase antibody levels	Secondary parkinsonism	rs79544566	A	C	A	C	0.327654	-0.0321	0.066514	FALSE	FALSE	FALSE	finn-b-PD2ND	7	67207291	0.1509	NA	0.8315	TRUE	igd	7	67207291	0.0718434	5.1e-06	1558	TRUE	reported	igd	16	TRUE	20.7997
Helicobacter pylori Catalase antibody levels	Secondary parkinsonism	rs927062	G	A	G	A	-0.197935	-0.0759	0.213718	FALSE	FALSE	FALSE	finn-b-PD2ND	14	33095049	0.1021	NA	0.4571	TRUE	igd	14	33095049	0.0421097	2.6e-06	1558	TRUE	reported	igd	16	TRUE	22.0943
Helicobacter pylori Catalase antibody levels	Secondary parkinsonism	rs9838549	G	A	G	A	0.164714	-0.0282	0.369266	FALSE	FALSE	FALSE	finn-b-PD2ND	3	18609345	0.077	NA	0.7147	TRUE	igd	3	18609345	0.0361032	5.06e-06	1558	TRUE	reported	igd	16	TRUE	20.8147
Helicobacter pylori Catalase antibody levels	Parkinson's disease	rs111550237	T	C	T	C	0.43671	0.0451	0.032765	FALSE	FALSE	FALSE	ieu-b-7	12	99510391	0.0694	468692	0.5158	TRUE	igd	12	99510391	0.0972094	7.04e-06	1558	TRUE	reported	igd	16	TRUE	20.1823
Helicobacter pylori Catalase antibody levels	Parkinson's disease	rs113321260	A	G	A	G	-0.278163	0.0057	0.084707	FALSE	FALSE	FALSE	ieu-b-7	19	45651237	0.0378	470014	0.8791	TRUE	igd	19	45651237	0.0629213	9.83e-06	1558	TRUE	reported	igd	16	TRUE	19.5435
Helicobacter pylori Catalase antibody levels	Parkinson's disease	rs11630761	A	G	A	G	-0.160294	-0.006	0.380528	FALSE	FALSE	FALSE	ieu-b-7	15	62407863	0.019	482730	0.750601	TRUE	igd	15	62407863	0.0360952	8.96e-06	1558	TRUE	reported	igd	16	TRUE	19.7213
Helicobacter pylori Catalase antibody levels	Parkinson's disease	rs147016571	G	A	G	A	-0.839947	0.0005	0.010184	FALSE	FALSE	FALSE	ieu-b-7	16	25837192	0.1253	465676	0.997	TRUE	igd	16	25837192	0.175759	1.76e-06	1558	TRUE	reported	igd	16	TRUE	22.8386
Helicobacter pylori Catalase antibody levels	Parkinson's disease	rs17647677	C	T	C	T	-0.394124	-0.1281	0.041284	FALSE	FALSE	FALSE	ieu-b-7	13	46749781	0.0731	468692	0.0797701	TRUE	igd	13	46749781	0.0851199	3.65e-06	1558	TRUE	reported	igd	16	TRUE	21.439
Helicobacter pylori Catalase antibody levels	Parkinson's disease	rs190890483	A	G	A	G	-0.771796	-0.0043	0.012211	FALSE	FALSE	FALSE	ieu-b-7	2	157083346	0.1032	469691	0.9668	TRUE	igd	2	157083346	0.156854	8.63e-07	1558	TRUE	reported	igd	16	TRUE	24.2111
Helicobacter pylori Catalase antibody levels	Parkinson's disease	rs2946532	C	T	C	T	-0.169365	0.0063	0.334021	FALSE	FALSE	FALSE	ieu-b-7	1	18772971	0.0281	15448	0.821	TRUE	igd	1	18772971	0.0376574	6.88e-06	1558	TRUE	reported	igd	16	TRUE	20.2277
Helicobacter pylori Catalase antibody levels	Parkinson's disease	rs3011178	T	G	T	G	0.189139	0.0141	0.238915	FALSE	FALSE	FALSE	ieu-b-7	1	39058118	0.026	468692	0.5873	TRUE	igd	1	39058118	0.0415941	5.44e-06	1558	TRUE	reported	igd	16	TRUE	20.6775
Helicobacter pylori Catalase antibody levels	Parkinson's disease	rs343686	C	A	C	A	-0.174703	-0.0156	0.620724	FALSE	FALSE	FALSE	ieu-b-7	6	80607062	0.02	482730	0.4339	TRUE	igd	6	80607062	0.036546	1.75e-06	1558	TRUE	reported	igd	16	TRUE	22.8518
Helicobacter pylori Catalase antibody levels	Parkinson's disease	rs58679787	T	C	T	C	0.776521	0.1949	0.01117	FALSE	FALSE	FALSE	ieu-b-7	2	16452055	0.0877	468692	0.0262597	TRUE	igd	2	16452055	0.168076	3.84e-06	1558	TRUE	reported	igd	16	TRUE	21.3449
Helicobacter pylori Catalase antibody levels	Parkinson's disease	rs6456714	G	C	G	C	0.170902	0.025	0.631631	FALSE	TRUE	FALSE	ieu-b-7	6	26338257	0.0199	482730	0.2099	TRUE	igd	6	26335346	0.0360891	2.18e-06	1558	TRUE	reported	igd	16	TRUE	22.4255
Helicobacter pylori Catalase antibody levels	Parkinson's disease	rs72808426	T	C	T	C	-0.433914	0.0407	0.035007	FALSE	FALSE	FALSE	ieu-b-7	2	58133048	0.0606	468692	0.501601	TRUE	igd	2	58133048	0.0938646	3.79e-06	1558	TRUE	reported	igd	16	TRUE	21.37
Helicobacter pylori Catalase antibody levels	Parkinson's disease	rs77162569	T	C	T	C	-0.555536	0.0361	0.025229	FALSE	FALSE	FALSE	ieu-b-7	7	148264987	0.0715	468692	0.6137	TRUE	igd	7	148264987	0.10878	3.27e-07	1558	TRUE	reported	igd	16	TRUE	26.0811
Helicobacter pylori Catalase antibody levels	Parkinson's disease	rs79544566	A	C	A	C	0.327654	0.0308	0.066514	FALSE	FALSE	FALSE	ieu-b-7	7	67207291	0.0483	468692	0.5239	TRUE	igd	7	67207291	0.0718434	5.1e-06	1558	TRUE	reported	igd	16	TRUE	20.7997
Helicobacter pylori Catalase antibody levels	Parkinson's disease	rs927062	G	A	G	A	-0.197935	-0.0022	0.213718	FALSE	FALSE	FALSE	ieu-b-7	14	33095049	0.0275	468692	0.935	TRUE	igd	14	33095049	0.0421097	2.6e-06	1558	TRUE	reported	igd	16	TRUE	22.0943
Helicobacter pylori Catalase antibody levels	Parkinson's disease	rs9838549	G	A	G	A	0.164714	-0.0462	0.369266	FALSE	FALSE	FALSE	ieu-b-7	3	18609345	0.0249	468692	0.0631699	TRUE	igd	3	18609345	0.0361032	5.06e-06	1558	TRUE	reported	igd	16	TRUE	20.8147
Helicobacter pylori GroEL antibody levels	Parkinson's disease motor subtype (tremor to postural instability/gait difficulty score ratio)	rs117341694	A	G	A	G	0.54338	-0.2485	0.013029	FALSE	FALSE	FALSE	ebi-a-GCST90000015	13	66889675	0.1049	3212	0.0178999	TRUE	igd	13	66889675	0.115856	2.73e-06	2716	TRUE	reported	igd	10	TRUE	21.9973
Helicobacter pylori GroEL antibody levels	Parkinson's disease motor subtype (tremor to postural instability/gait difficulty score ratio)	rs12899909	T	G	T	G	0.195335	0.0056	0.108374	FALSE	FALSE	FALSE	ebi-a-GCST90000015	15	54410399	0.0404	3212	0.8897	TRUE	igd	15	54410399	0.0435453	7.26e-06	2716	TRUE	reported	igd	10	TRUE	20.1223
Helicobacter pylori GroEL antibody levels	Parkinson's disease motor subtype (tremor to postural instability/gait difficulty score ratio)	rs1367344	C	T	C	T	-0.155199	0.0242	0.223984	FALSE	FALSE	FALSE	ebi-a-GCST90000015	18	71479072	0.0344	3212	0.4815	TRUE	igd	18	71479072	0.0330617	2.68e-06	2716	TRUE	reported	igd	10	TRUE	22.0357
Helicobacter pylori GroEL antibody levels	Parkinson's disease motor subtype (tremor to postural instability/gait difficulty score ratio)	rs145165810	A	G	A	G	-0.440583	-0.0925	0.019637	FALSE	FALSE	FALSE	ebi-a-GCST90000015	22	50774262	0.0797	3212	0.2455	TRUE	igd	22	50774262	0.0978023	6.64e-06	2716	TRUE	reported	igd	10	TRUE	20.2935
Helicobacter pylori GroEL antibody levels	Parkinson's disease motor subtype (tremor to postural instability/gait difficulty score ratio)	rs184700247	G	T	G	T	-0.520612	-0.0691	0.013852	FALSE	FALSE	FALSE	ebi-a-GCST90000015	4	158743718	0.1307	3212	0.597	TRUE	igd	4	158743718	0.116039	7.24e-06	2716	TRUE	reported	igd	10	TRUE	20.1289
Helicobacter pylori GroEL antibody levels	Parkinson's disease motor subtype (tremor to postural instability/gait difficulty score ratio)	rs199882208	A	C	A	C	-0.159785	0.0142	0.182965	FALSE	FALSE	FALSE	ebi-a-GCST90000015	17	20331704	0.0309	3212	0.6468	TRUE	igd	17	20308802	0.0353129	6.04e-06	2716	TRUE	reported	igd	10	TRUE	20.4741
Helicobacter pylori GroEL antibody levels	Parkinson's disease motor subtype (tremor to postural instability/gait difficulty score ratio)	rs3104037	T	C	T	C	0.134138	-0.0263	0.613619	FALSE	FALSE	FALSE	ebi-a-GCST90000015	6	107139657	0.0263	3212	0.318	TRUE	igd	6	107139657	0.0281607	1.9e-06	2716	TRUE	reported	igd	10	TRUE	22.6891
Helicobacter pylori GroEL antibody levels	Parkinson's disease motor subtype (tremor to postural instability/gait difficulty score ratio)	rs61680606	C	A	C	A	0.152271	-0.0272	0.225838	FALSE	FALSE	FALSE	ebi-a-GCST90000015	10	128952219	0.0266	3212	0.3071	TRUE	igd	10	128939945	0.0322746	2.38e-06	2716	TRUE	reported	igd	10	TRUE	22.2594
Helicobacter pylori GroEL antibody levels	Parkinson's disease motor subtype (tremor to postural instability/gait difficulty score ratio)	rs7099832	C	G	C	G	-0.133798	-0.0207	0.4356	FALSE	TRUE	TRUE	ebi-a-GCST90000015	10	130790371	0.0255	3212	0.417	TRUE	igd	10	130790371	0.0276583	1.31e-06	2716	TRUE	reported	igd	10	FALSE	23.4017
Helicobacter pylori GroEL antibody levels	Other drug-induced secondary parkinsonism	rs117341694	A	G	A	G	0.54338	-0.233	0.013029	FALSE	FALSE	FALSE	finn-b-OTHER_DRUGADVERS_SECONDA_PARKINSONI	13	66889675	0.4271	NA	0.5854	TRUE	igd	13	66889675	0.115856	2.73e-06	2716	TRUE	reported	igd	10	TRUE	21.9973
Helicobacter pylori GroEL antibody levels	Other drug-induced secondary parkinsonism	rs12899909	T	G	T	G	0.195335	0.0087	0.108374	FALSE	FALSE	FALSE	finn-b-OTHER_DRUGADVERS_SECONDA_PARKINSONI	15	54410399	0.166	NA	0.9582	TRUE	igd	15	54410399	0.0435453	7.26e-06	2716	TRUE	reported	igd	10	TRUE	20.1223
Helicobacter pylori GroEL antibody levels	Other drug-induced secondary parkinsonism	rs1367344	C	T	C	T	-0.155199	-0.1106	0.223984	FALSE	FALSE	FALSE	finn-b-OTHER_DRUGADVERS_SECONDA_PARKINSONI	18	71479072	0.1406	NA	0.4315	TRUE	igd	18	71479072	0.0330617	2.68e-06	2716	TRUE	reported	igd	10	TRUE	22.0357
Helicobacter pylori GroEL antibody levels	Other drug-induced secondary parkinsonism	rs145165810	A	G	A	G	-0.440583	-0.428	0.019637	FALSE	FALSE	FALSE	finn-b-OTHER_DRUGADVERS_SECONDA_PARKINSONI	22	50781347	0.7949	NA	0.5902	TRUE	igd	22	50774262	0.0978023	6.64e-06	2716	TRUE	reported	igd	10	TRUE	20.2935
Helicobacter pylori GroEL antibody levels	Other drug-induced secondary parkinsonism	rs184700247	G	T	G	T	-0.520612	0.07	0.013852	FALSE	FALSE	FALSE	finn-b-OTHER_DRUGADVERS_SECONDA_PARKINSONI	4	158743718	0.4247	NA	0.869	TRUE	igd	4	158743718	0.116039	7.24e-06	2716	TRUE	reported	igd	10	TRUE	20.1289
Helicobacter pylori GroEL antibody levels	Other drug-induced secondary parkinsonism	rs199882208	A	C	A	C	-0.159785	-0.0198	0.182965	FALSE	FALSE	FALSE	finn-b-OTHER_DRUGADVERS_SECONDA_PARKINSONI	17	20308802	0.1689	NA	0.9069	TRUE	igd	17	20308802	0.0353129	6.04e-06	2716	TRUE	reported	igd	10	TRUE	20.4741
Helicobacter pylori GroEL antibody levels	Other drug-induced secondary parkinsonism	rs3104037	T	C	T	C	0.134138	-0.0741	0.613619	FALSE	FALSE	FALSE	finn-b-OTHER_DRUGADVERS_SECONDA_PARKINSONI	6	107139657	0.1209	NA	0.54	TRUE	igd	6	107139657	0.0281607	1.9e-06	2716	TRUE	reported	igd	10	TRUE	22.6891
Helicobacter pylori GroEL antibody levels	Other drug-induced secondary parkinsonism	rs61680606	C	A	C	A	0.152271	0.0363	0.225838	FALSE	FALSE	FALSE	finn-b-OTHER_DRUGADVERS_SECONDA_PARKINSONI	10	128952219	0.1242	NA	0.77	TRUE	igd	10	128939945	0.0322746	2.38e-06	2716	TRUE	reported	igd	10	TRUE	22.2594
Helicobacter pylori GroEL antibody levels	Other drug-induced secondary parkinsonism	rs7099832	C	G	C	G	-0.133798	-0.053	0.4356	FALSE	TRUE	TRUE	finn-b-OTHER_DRUGADVERS_SECONDA_PARKINSONI	10	130790371	0.1173	NA	0.651499	TRUE	igd	10	130790371	0.0276583	1.31e-06	2716	TRUE	reported	igd	10	FALSE	23.4017
Helicobacter pylori GroEL antibody levels	Dementia due to Parkinsons disease	rs117341694	A	G	A	G	0.54338	0.386	0.013029	FALSE	FALSE	FALSE	finn-b-PD_DEMENTIA	13	66889675	0.3204	NA	0.2282	TRUE	igd	13	66889675	0.115856	2.73e-06	2716	TRUE	reported	igd	10	TRUE	21.9973
Helicobacter pylori GroEL antibody levels	Dementia due to Parkinsons disease	rs12899909	T	G	T	G	0.195335	0.1215	0.108374	FALSE	FALSE	FALSE	finn-b-PD_DEMENTIA	15	54410399	0.1242	NA	0.328	TRUE	igd	15	54410399	0.0435453	7.26e-06	2716	TRUE	reported	igd	10	TRUE	20.1223
Helicobacter pylori GroEL antibody levels	Dementia due to Parkinsons disease	rs1367344	C	T	C	T	-0.155199	-0.023	0.223984	FALSE	FALSE	FALSE	finn-b-PD_DEMENTIA	18	71479072	0.1044	NA	0.8255	TRUE	igd	18	71479072	0.0330617	2.68e-06	2716	TRUE	reported	igd	10	TRUE	22.0357
Helicobacter pylori GroEL antibody levels	Dementia due to Parkinsons disease	rs145165810	A	G	A	G	-0.440583	1.297	0.019637	FALSE	FALSE	FALSE	finn-b-PD_DEMENTIA	22	50781347	0.5748	NA	0.0240503	TRUE	igd	22	50774262	0.0978023	6.64e-06	2716	TRUE	reported	igd	10	TRUE	20.2935
Helicobacter pylori GroEL antibody levels	Dementia due to Parkinsons disease	rs184700247	G	T	G	T	-0.520612	0.152	0.013852	FALSE	FALSE	FALSE	finn-b-PD_DEMENTIA	4	158743718	0.3226	NA	0.6375	TRUE	igd	4	158743718	0.116039	7.24e-06	2716	TRUE	reported	igd	10	TRUE	20.1289
Helicobacter pylori GroEL antibody levels	Dementia due to Parkinsons disease	rs199882208	A	C	A	C	-0.159785	0.1087	0.182965	FALSE	FALSE	FALSE	finn-b-PD_DEMENTIA	17	20308802	0.1274	NA	0.3936	TRUE	igd	17	20308802	0.0353129	6.04e-06	2716	TRUE	reported	igd	10	TRUE	20.4741
Helicobacter pylori GroEL antibody levels	Dementia due to Parkinsons disease	rs3104037	T	C	T	C	0.134138	-0.0441	0.613619	FALSE	FALSE	FALSE	finn-b-PD_DEMENTIA	6	107139657	0.0904	NA	0.6255	TRUE	igd	6	107139657	0.0281607	1.9e-06	2716	TRUE	reported	igd	10	TRUE	22.6891
Helicobacter pylori GroEL antibody levels	Dementia due to Parkinsons disease	rs61680606	C	A	C	A	0.152271	0.0254	0.225838	FALSE	FALSE	FALSE	finn-b-PD_DEMENTIA	10	128952219	0.0927	NA	0.7845	TRUE	igd	10	128939945	0.0322746	2.38e-06	2716	TRUE	reported	igd	10	TRUE	22.2594
Helicobacter pylori GroEL antibody levels	Dementia due to Parkinsons disease	rs7099832	C	G	C	G	-0.133798	-0.0057	0.4356	FALSE	TRUE	TRUE	finn-b-PD_DEMENTIA	10	130790371	0.0875	NA	0.9477	TRUE	igd	10	130790371	0.0276583	1.31e-06	2716	TRUE	reported	igd	10	FALSE	23.4017
Helicobacter pylori GroEL antibody levels	Secondary parkinsonism	rs117341694	A	G	A	G	0.54338	-0.3149	0.013029	FALSE	FALSE	FALSE	finn-b-PD2ND	13	66889675	0.2561	NA	0.2188	TRUE	igd	13	66889675	0.115856	2.73e-06	2716	TRUE	reported	igd	10	TRUE	21.9973
Helicobacter pylori GroEL antibody levels	Secondary parkinsonism	rs12899909	T	G	T	G	0.195335	-0.1472	0.108374	FALSE	FALSE	FALSE	finn-b-PD2ND	15	54410399	0.1004	NA	0.1425	TRUE	igd	15	54410399	0.0435453	7.26e-06	2716	TRUE	reported	igd	10	TRUE	20.1223
Helicobacter pylori GroEL antibody levels	Secondary parkinsonism	rs1367344	C	T	C	T	-0.155199	-0.1261	0.223984	FALSE	FALSE	FALSE	finn-b-PD2ND	18	71479072	0.0843	NA	0.1349	TRUE	igd	18	71479072	0.0330617	2.68e-06	2716	TRUE	reported	igd	10	TRUE	22.0357
Helicobacter pylori GroEL antibody levels	Secondary parkinsonism	rs145165810	A	G	A	G	-0.440583	-0.3111	0.019637	FALSE	FALSE	FALSE	finn-b-PD2ND	22	50781347	0.4689	NA	0.5071	TRUE	igd	22	50774262	0.0978023	6.64e-06	2716	TRUE	reported	igd	10	TRUE	20.2935
Helicobacter pylori GroEL antibody levels	Secondary parkinsonism	rs184700247	G	T	G	T	-0.520612	-0.275	0.013852	FALSE	FALSE	FALSE	finn-b-PD2ND	4	158743718	0.2574	NA	0.2854	TRUE	igd	4	158743718	0.116039	7.24e-06	2716	TRUE	reported	igd	10	TRUE	20.1289
Helicobacter pylori GroEL antibody levels	Secondary parkinsonism	rs199882208	A	C	A	C	-0.159785	-0.0112	0.182965	FALSE	FALSE	FALSE	finn-b-PD2ND	17	20308802	0.1017	NA	0.9126	TRUE	igd	17	20308802	0.0353129	6.04e-06	2716	TRUE	reported	igd	10	TRUE	20.4741
Helicobacter pylori GroEL antibody levels	Secondary parkinsonism	rs3104037	T	C	T	C	0.134138	0.0478	0.613619	FALSE	FALSE	FALSE	finn-b-PD2ND	6	107139657	0.0727	NA	0.5111	TRUE	igd	6	107139657	0.0281607	1.9e-06	2716	TRUE	reported	igd	10	TRUE	22.6891
Helicobacter pylori GroEL antibody levels	Secondary parkinsonism	rs61680606	C	A	C	A	0.152271	0.1381	0.225838	FALSE	FALSE	FALSE	finn-b-PD2ND	10	128952219	0.0745	NA	0.0636502	TRUE	igd	10	128939945	0.0322746	2.38e-06	2716	TRUE	reported	igd	10	TRUE	22.2594
Helicobacter pylori GroEL antibody levels	Secondary parkinsonism	rs7099832	C	G	C	G	-0.133798	-0.1506	0.4356	FALSE	TRUE	TRUE	finn-b-PD2ND	10	130790371	0.0703	NA	0.0322003	TRUE	igd	10	130790371	0.0276583	1.31e-06	2716	TRUE	reported	igd	10	FALSE	23.4017
Helicobacter pylori GroEL antibody levels	Parkinson's disease	rs117341694	A	G	A	G	0.54338	0.1381	0.013029	FALSE	FALSE	FALSE	ieu-b-7	13	66889675	0.0927	468692	0.1361	TRUE	igd	13	66889675	0.115856	2.73e-06	2716	TRUE	reported	igd	10	TRUE	21.9973
Helicobacter pylori GroEL antibody levels	Parkinson's disease	rs12899909	T	G	T	G	0.195335	0.0268	0.108374	FALSE	FALSE	FALSE	ieu-b-7	15	54410399	0.0362	468692	0.4588	TRUE	igd	15	54410399	0.0435453	7.26e-06	2716	TRUE	reported	igd	10	TRUE	20.1223
Helicobacter pylori GroEL antibody levels	Parkinson's disease	rs1367344	C	T	C	T	-0.155199	0.0249	0.223984	FALSE	FALSE	FALSE	ieu-b-7	18	71479072	0.035	13655	0.4769	TRUE	igd	18	71479072	0.0330617	2.68e-06	2716	TRUE	reported	igd	10	TRUE	22.0357
Helicobacter pylori GroEL antibody levels	Parkinson's disease	rs145165810	A	G	A	G	-0.440583	0.0399	0.019637	FALSE	FALSE	FALSE	ieu-b-7	22	50774262	0.0623	482730	0.5225	TRUE	igd	22	50774262	0.0978023	6.64e-06	2716	TRUE	reported	igd	10	TRUE	20.2935
Helicobacter pylori GroEL antibody levels	Parkinson's disease	rs184700247	G	T	G	T	-0.520612	-0.058	0.013852	FALSE	FALSE	FALSE	ieu-b-7	4	158743718	0.1099	468692	0.5975	TRUE	igd	4	158743718	0.116039	7.24e-06	2716	TRUE	reported	igd	10	TRUE	20.1289
Helicobacter pylori GroEL antibody levels	Parkinson's disease	rs199882208	A	C	A	C	-0.159785	-0.0048	0.182965	FALSE	FALSE	FALSE	ieu-b-7	17	20331704	0.0254	482730	0.8488	TRUE	igd	17	20308802	0.0353129	6.04e-06	2716	TRUE	reported	igd	10	TRUE	20.4741
Helicobacter pylori GroEL antibody levels	Parkinson's disease	rs3104037	T	C	T	C	0.134138	0.0041	0.613619	FALSE	FALSE	FALSE	ieu-b-7	6	107139657	0.023	468692	0.8588	TRUE	igd	6	107139657	0.0281607	1.9e-06	2716	TRUE	reported	igd	10	TRUE	22.6891
Helicobacter pylori GroEL antibody levels	Parkinson's disease	rs61680606	C	A	C	A	0.152271	-0.0093	0.225838	FALSE	FALSE	FALSE	ieu-b-7	10	128952219	0.02	482730	0.6411	TRUE	igd	10	128939945	0.0322746	2.38e-06	2716	TRUE	reported	igd	10	TRUE	22.2594
Helicobacter pylori GroEL antibody levels	Parkinson's disease	rs7099832	C	G	C	G	-0.133798	0.0273	0.4356	FALSE	TRUE	TRUE	ieu-b-7	10	130790371	0.0224	468692	0.2239	TRUE	igd	10	130790371	0.0276583	1.31e-06	2716	TRUE	reported	igd	10	FALSE	23.4017
Helicobacter pylori OMP antibody levels	Parkinson's disease motor subtype (tremor to postural instability/gait difficulty score ratio)	rs1156822	T	A	T	A	-0.127607	0.0158	0.543158	FALSE	TRUE	TRUE	ebi-a-GCST90000015	2	41824828	0.0253	3212	0.5308	TRUE	igd	2	41824828	0.0277813	4.36e-06	2640	TRUE	reported	igd	18	FALSE	21.0981
Helicobacter pylori OMP antibody levels	Parkinson's disease motor subtype (tremor to postural instability/gait difficulty score ratio)	rs116944686	A	G	A	G	0.417806	0.1904	0.023319	FALSE	FALSE	FALSE	ebi-a-GCST90000015	8	101374808	0.0863	3212	0.0273697	TRUE	igd	8	101374808	0.0913422	4.78e-06	2640	TRUE	reported	igd	18	TRUE	20.9222
Helicobacter pylori OMP antibody levels	Parkinson's disease motor subtype (tremor to postural instability/gait difficulty score ratio)	rs143477841	A	G	A	G	-0.572525	0.0024	0.012119	FALSE	FALSE	FALSE	ebi-a-GCST90000015	2	24042805	0.1235	3212	0.9845	TRUE	igd	2	24042805	0.124655	4.37e-06	2640	TRUE	reported	igd	18	TRUE	21.0945
Helicobacter pylori OMP antibody levels	Parkinson's disease motor subtype (tremor to postural instability/gait difficulty score ratio)	rs145350770	T	C	T	C	0.474813	0.258	0.01741	FALSE	FALSE	FALSE	ebi-a-GCST90000015	19	9842560	0.0918	3212	0.00492504	TRUE	igd	19	9842560	0.10635	8.02e-06	2640	TRUE	reported	igd	18	TRUE	19.9329
Helicobacter pylori OMP antibody levels	Parkinson's disease motor subtype (tremor to postural instability/gait difficulty score ratio)	rs17767341	G	A	G	A	-0.126186	0.0223	0.391203	FALSE	FALSE	FALSE	ebi-a-GCST90000015	7	63721420	0.0241	3212	0.3551	TRUE	igd	7	63721420	0.0282505	7.94e-06	2640	TRUE	reported	igd	18	TRUE	19.9512
Helicobacter pylori OMP antibody levels	Parkinson's disease motor subtype (tremor to postural instability/gait difficulty score ratio)	rs188020475	G	A	G	A	-0.601387	0.112	0.010526	FALSE	FALSE	FALSE	ebi-a-GCST90000015	5	61147531	0.1289	3212	0.3851	TRUE	igd	5	61147531	0.133062	6.2e-06	2640	TRUE	reported	igd	18	TRUE	20.4268
Helicobacter pylori OMP antibody levels	Parkinson's disease motor subtype (tremor to postural instability/gait difficulty score ratio)	rs1892331	G	A	G	A	0.376964	0.0143	0.032321	FALSE	FALSE	FALSE	ebi-a-GCST90000015	20	59326926	0.0785	3212	0.8552	TRUE	igd	20	59326926	0.0761458	7.4e-07	2640	TRUE	reported	igd	18	TRUE	24.508
Helicobacter pylori OMP antibody levels	Parkinson's disease motor subtype (tremor to postural instability/gait difficulty score ratio)	rs3925840	G	A	G	A	0.366798	-0.0482	0.031518	FALSE	FALSE	FALSE	ebi-a-GCST90000015	15	28962540	0.1034	3212	0.641201	TRUE	igd	15	28946449	0.0822168	8.14e-06	2640	TRUE	reported	igd	18	TRUE	19.9037
Helicobacter pylori OMP antibody levels	Parkinson's disease motor subtype (tremor to postural instability/gait difficulty score ratio)	rs55862931	C	G	C	G	-0.146339	0.0226	0.258412	FALSE	TRUE	TRUE	ebi-a-GCST90000015	2	2672878	0.031	3212	0.4649	TRUE	igd	2	2672878	0.0316679	3.82e-06	2640	TRUE	reported	igd	18	FALSE	21.3541
Helicobacter pylori OMP antibody levels	Parkinson's disease motor subtype (tremor to postural instability/gait difficulty score ratio)	rs60949128	A	C	A	C	-0.277296	-0.0769	0.064465	FALSE	FALSE	FALSE	ebi-a-GCST90000015	8	41936404	0.0456	3212	0.0919708	TRUE	igd	8	41936404	0.0563277	8.53e-07	2640	TRUE	reported	igd	18	TRUE	24.235
Helicobacter pylori OMP antibody levels	Parkinson's disease motor subtype (tremor to postural instability/gait difficulty score ratio)	rs62411807	C	T	C	T	0.138819	-0.023	0.306511	FALSE	FALSE	FALSE	ebi-a-GCST90000015	3	196689487	0.0279	3212	0.4108	TRUE	igd	3	196689487	0.0307806	6.48e-06	2640	TRUE	reported	igd	18	TRUE	20.3397
Helicobacter pylori OMP antibody levels	Parkinson's disease motor subtype (tremor to postural instability/gait difficulty score ratio)	rs6704004	G	A	G	A	0.218005	-0.0158	0.089759	FALSE	FALSE	FALSE	ebi-a-GCST90000015	1	40066276	0.0421	3212	0.7069	TRUE	igd	1	40066276	0.0478477	5.21e-06	2640	TRUE	reported	igd	18	TRUE	20.7592
Helicobacter pylori OMP antibody levels	Parkinson's disease motor subtype (tremor to postural instability/gait difficulty score ratio)	rs703135	A	G	A	G	-0.133184	0.046	0.417825	FALSE	FALSE	FALSE	ebi-a-GCST90000015	1	158680071	0.0231	3212	0.0461403	TRUE	igd	1	158678095	0.0280688	2.09e-06	2640	TRUE	reported	igd	18	TRUE	22.5142
Helicobacter pylori OMP antibody levels	Parkinson's disease motor subtype (tremor to postural instability/gait difficulty score ratio)	rs72842141	T	A	T	A	-0.248891	-0.0001	0.068993	FALSE	TRUE	TRUE	ebi-a-GCST90000015	10	102686073	0.0477	3212	0.9984	TRUE	igd	10	102686073	0.055098	6.26e-06	2640	TRUE	reported	igd	18	FALSE	20.4055
Helicobacter pylori OMP antibody levels	Parkinson's disease motor subtype (tremor to postural instability/gait difficulty score ratio)	rs8019346	A	G	A	G	0.229272	0.0213	0.08492	FALSE	FALSE	FALSE	ebi-a-GCST90000015	14	65353011	0.045	3212	0.635199	TRUE	igd	14	65353011	0.0498505	4.24e-06	2640	TRUE	reported	igd	18	TRUE	21.1526
Helicobacter pylori OMP antibody levels	Parkinson's disease motor subtype (tremor to postural instability/gait difficulty score ratio)	rs9276733	G	A	G	A	0.195698	0.0002	0.229896	FALSE	FALSE	FALSE	ebi-a-GCST90000015	6	32766026	0.0283	3212	0.9936	TRUE	igd	6	32766026	0.0364829	8.14e-08	2640	TRUE	reported	igd	18	TRUE	28.7736
Helicobacter pylori OMP antibody levels	Other drug-induced secondary parkinsonism	rs1156822	T	A	T	A	-0.127607	0.0677	0.543158	FALSE	TRUE	TRUE	finn-b-OTHER_DRUGADVERS_SECONDA_PARKINSONI	2	41824828	0.1196	NA	0.5711	TRUE	igd	2	41824828	0.0277813	4.36e-06	2640	TRUE	reported	igd	18	FALSE	21.0981
Helicobacter pylori OMP antibody levels	Other drug-induced secondary parkinsonism	rs116944686	A	G	A	G	0.417806	0.0119	0.023319	FALSE	FALSE	FALSE	finn-b-OTHER_DRUGADVERS_SECONDA_PARKINSONI	8	101374808	0.4212	NA	0.9774	TRUE	igd	8	101374808	0.0913422	4.78e-06	2640	TRUE	reported	igd	18	TRUE	20.9222
Helicobacter pylori OMP antibody levels	Other drug-induced secondary parkinsonism	rs143477841	A	G	A	G	-0.572525	-1.0409	0.012119	FALSE	FALSE	FALSE	finn-b-OTHER_DRUGADVERS_SECONDA_PARKINSONI	2	24042805	1.2793	NA	0.4159	TRUE	igd	2	24042805	0.124655	4.37e-06	2640	TRUE	reported	igd	18	TRUE	21.0945
Helicobacter pylori OMP antibody levels	Other drug-induced secondary parkinsonism	rs145350770	T	C	T	C	0.474813	0.2387	0.01741	FALSE	FALSE	FALSE	finn-b-OTHER_DRUGADVERS_SECONDA_PARKINSONI	19	9842560	0.4587	NA	0.6028	TRUE	igd	19	9842560	0.10635	8.02e-06	2640	TRUE	reported	igd	18	TRUE	19.9329
Helicobacter pylori OMP antibody levels	Other drug-induced secondary parkinsonism	rs17767341	G	A	G	A	-0.126186	-0.1926	0.391203	FALSE	FALSE	FALSE	finn-b-OTHER_DRUGADVERS_SECONDA_PARKINSONI	7	63721420	0.1223	NA	0.1152	TRUE	igd	7	63721420	0.0282505	7.94e-06	2640	TRUE	reported	igd	18	TRUE	19.9512
Helicobacter pylori OMP antibody levels	Other drug-induced secondary parkinsonism	rs188020475	G	A	G	A	-0.601387	-0.0361	0.010526	FALSE	FALSE	FALSE	finn-b-OTHER_DRUGADVERS_SECONDA_PARKINSONI	5	61147531	0.5684	NA	0.9494	TRUE	igd	5	61147531	0.133062	6.2e-06	2640	TRUE	reported	igd	18	TRUE	20.4268
Helicobacter pylori OMP antibody levels	Other drug-induced secondary parkinsonism	rs1892331	G	A	G	A	0.376964	1.3009	0.032321	FALSE	FALSE	FALSE	finn-b-OTHER_DRUGADVERS_SECONDA_PARKINSONI	20	59326926	0.4983	NA	0.00904107	TRUE	igd	20	59326926	0.0761458	7.4e-07	2640	TRUE	reported	igd	18	TRUE	24.508
Helicobacter pylori OMP antibody levels	Other drug-induced secondary parkinsonism	rs3104361	C	T	C	T	0.181489	0.0639	0.581879	FALSE	FALSE	FALSE	finn-b-OTHER_DRUGADVERS_SECONDA_PARKINSONI	6	32652278	0.1277	NA	0.616799	TRUE	igd	6	32652278	0.0293752	6.48e-10	2640	TRUE	reported	igd	18	TRUE	38.1715
Helicobacter pylori OMP antibody levels	Other drug-induced secondary parkinsonism	rs3925840	G	A	G	A	0.366798	0.1388	0.031518	FALSE	FALSE	FALSE	finn-b-OTHER_DRUGADVERS_SECONDA_PARKINSONI	15	28947674	0.2016	NA	0.4912	TRUE	igd	15	28946449	0.0822168	8.14e-06	2640	TRUE	reported	igd	18	TRUE	19.9037
Helicobacter pylori OMP antibody levels	Other drug-induced secondary parkinsonism	rs55862931	C	G	C	G	-0.146339	0.0141	0.258412	FALSE	TRUE	FALSE	finn-b-OTHER_DRUGADVERS_SECONDA_PARKINSONI	2	2672878	0.1453	NA	0.9227	TRUE	igd	2	2672878	0.0316679	3.82e-06	2640	TRUE	reported	igd	18	TRUE	21.3541
Helicobacter pylori OMP antibody levels	Other drug-induced secondary parkinsonism	rs62411807	C	T	C	T	0.138819	-0.0354	0.306511	FALSE	FALSE	FALSE	finn-b-OTHER_DRUGADVERS_SECONDA_PARKINSONI	3	196689487	0.124	NA	0.7755	TRUE	igd	3	196689487	0.0307806	6.48e-06	2640	TRUE	reported	igd	18	TRUE	20.3397
Helicobacter pylori OMP antibody levels	Other drug-induced secondary parkinsonism	rs6704004	G	A	G	A	0.218005	0.3149	0.089759	FALSE	FALSE	FALSE	finn-b-OTHER_DRUGADVERS_SECONDA_PARKINSONI	1	40066276	0.2067	NA	0.1278	TRUE	igd	1	40066276	0.0478477	5.21e-06	2640	TRUE	reported	igd	18	TRUE	20.7592
Helicobacter pylori OMP antibody levels	Other drug-induced secondary parkinsonism	rs703135	A	G	A	G	-0.133184	-0.1111	0.417825	FALSE	FALSE	FALSE	finn-b-OTHER_DRUGADVERS_SECONDA_PARKINSONI	1	158678095	0.1173	NA	0.3438	TRUE	igd	1	158678095	0.0280688	2.09e-06	2640	TRUE	reported	igd	18	TRUE	22.5142
Helicobacter pylori OMP antibody levels	Other drug-induced secondary parkinsonism	rs72842141	T	A	T	A	-0.248891	-0.2878	0.068993	FALSE	TRUE	FALSE	finn-b-OTHER_DRUGADVERS_SECONDA_PARKINSONI	10	102686073	0.2366	NA	0.2238	TRUE	igd	10	102686073	0.055098	6.26e-06	2640	TRUE	reported	igd	18	TRUE	20.4055
Helicobacter pylori OMP antibody levels	Other drug-induced secondary parkinsonism	rs8019346	A	G	A	G	0.229272	0.4769	0.08492	FALSE	FALSE	FALSE	finn-b-OTHER_DRUGADVERS_SECONDA_PARKINSONI	14	65353011	0.2576	NA	0.0641697	TRUE	igd	14	65353011	0.0498505	4.24e-06	2640	TRUE	reported	igd	18	TRUE	21.1526
Helicobacter pylori OMP antibody levels	Other drug-induced secondary parkinsonism	rs9276733	G	A	G	A	0.195698	0.0858	0.229896	FALSE	FALSE	FALSE	finn-b-OTHER_DRUGADVERS_SECONDA_PARKINSONI	6	32766026	0.1295	NA	0.5079	TRUE	igd	6	32766026	0.0364829	8.14e-08	2640	TRUE	reported	igd	18	TRUE	28.7736
Helicobacter pylori OMP antibody levels	Dementia due to Parkinsons disease	rs1156822	T	A	T	A	-0.127607	-0.0554	0.543158	FALSE	TRUE	TRUE	finn-b-PD_DEMENTIA	2	41824828	0.0889	NA	0.533301	TRUE	igd	2	41824828	0.0277813	4.36e-06	2640	TRUE	reported	igd	18	FALSE	21.0981
Helicobacter pylori OMP antibody levels	Dementia due to Parkinsons disease	rs116944686	A	G	A	G	0.417806	0.0238	0.023319	FALSE	FALSE	FALSE	finn-b-PD_DEMENTIA	8	101374808	0.3199	NA	0.9406	TRUE	igd	8	101374808	0.0913422	4.78e-06	2640	TRUE	reported	igd	18	TRUE	20.9222
Helicobacter pylori OMP antibody levels	Dementia due to Parkinsons disease	rs143477841	A	G	A	G	-0.572525	-0.6239	0.012119	FALSE	FALSE	FALSE	finn-b-PD_DEMENTIA	2	24042805	0.8143	NA	0.4436	TRUE	igd	2	24042805	0.124655	4.37e-06	2640	TRUE	reported	igd	18	TRUE	21.0945
Helicobacter pylori OMP antibody levels	Dementia due to Parkinsons disease	rs145350770	T	C	T	C	0.474813	0.1369	0.01741	FALSE	FALSE	FALSE	finn-b-PD_DEMENTIA	19	9842560	0.3311	NA	0.679201	TRUE	igd	19	9842560	0.10635	8.02e-06	2640	TRUE	reported	igd	18	TRUE	19.9329
Helicobacter pylori OMP antibody levels	Dementia due to Parkinsons disease	rs17767341	G	A	G	A	-0.126186	0.0138	0.391203	FALSE	FALSE	FALSE	finn-b-PD_DEMENTIA	7	63721420	0.0911	NA	0.8799	TRUE	igd	7	63721420	0.0282505	7.94e-06	2640	TRUE	reported	igd	18	TRUE	19.9512
Helicobacter pylori OMP antibody levels	Dementia due to Parkinsons disease	rs188020475	G	A	G	A	-0.601387	0.1075	0.010526	FALSE	FALSE	FALSE	finn-b-PD_DEMENTIA	5	61147531	0.4105	NA	0.7934	TRUE	igd	5	61147531	0.133062	6.2e-06	2640	TRUE	reported	igd	18	TRUE	20.4268
Helicobacter pylori OMP antibody levels	Dementia due to Parkinsons disease	rs1892331	G	A	G	A	0.376964	-0.1822	0.032321	FALSE	FALSE	FALSE	finn-b-PD_DEMENTIA	20	59326926	0.3481	NA	0.6008	TRUE	igd	20	59326926	0.0761458	7.4e-07	2640	TRUE	reported	igd	18	TRUE	24.508
Helicobacter pylori OMP antibody levels	Dementia due to Parkinsons disease	rs3104361	C	T	C	T	0.181489	-0.1592	0.581879	FALSE	FALSE	FALSE	finn-b-PD_DEMENTIA	6	32652278	0.0942	NA	0.09105	TRUE	igd	6	32652278	0.0293752	6.48e-10	2640	TRUE	reported	igd	18	TRUE	38.1715
Helicobacter pylori OMP antibody levels	Dementia due to Parkinsons disease	rs3925840	G	A	G	A	0.366798	-0.1837	0.031518	FALSE	FALSE	FALSE	finn-b-PD_DEMENTIA	15	28947674	0.1512	NA	0.2244	TRUE	igd	15	28946449	0.0822168	8.14e-06	2640	TRUE	reported	igd	18	TRUE	19.9037
Helicobacter pylori OMP antibody levels	Dementia due to Parkinsons disease	rs55862931	C	G	C	G	-0.146339	-0.0187	0.258412	FALSE	TRUE	FALSE	finn-b-PD_DEMENTIA	2	2672878	0.1083	NA	0.8631	TRUE	igd	2	2672878	0.0316679	3.82e-06	2640	TRUE	reported	igd	18	TRUE	21.3541
Helicobacter pylori OMP antibody levels	Dementia due to Parkinsons disease	rs62411807	C	T	C	T	0.138819	0.015	0.306511	FALSE	FALSE	FALSE	finn-b-PD_DEMENTIA	3	196689487	0.0929	NA	0.8713	TRUE	igd	3	196689487	0.0307806	6.48e-06	2640	TRUE	reported	igd	18	TRUE	20.3397
Helicobacter pylori OMP antibody levels	Dementia due to Parkinsons disease	rs6704004	G	A	G	A	0.218005	0.0666	0.089759	FALSE	FALSE	FALSE	finn-b-PD_DEMENTIA	1	40066276	0.1545	NA	0.6666	TRUE	igd	1	40066276	0.0478477	5.21e-06	2640	TRUE	reported	igd	18	TRUE	20.7592
Helicobacter pylori OMP antibody levels	Dementia due to Parkinsons disease	rs703135	A	G	A	G	-0.133184	-0.0157	0.417825	FALSE	FALSE	FALSE	finn-b-PD_DEMENTIA	1	158678095	0.0873	NA	0.8573	TRUE	igd	1	158678095	0.0280688	2.09e-06	2640	TRUE	reported	igd	18	TRUE	22.5142
Helicobacter pylori OMP antibody levels	Dementia due to Parkinsons disease	rs72842141	T	A	T	A	-0.248891	0.3404	0.068993	FALSE	TRUE	FALSE	finn-b-PD_DEMENTIA	10	102686073	0.1779	NA	0.0557596	TRUE	igd	10	102686073	0.055098	6.26e-06	2640	TRUE	reported	igd	18	TRUE	20.4055
Helicobacter pylori OMP antibody levels	Dementia due to Parkinsons disease	rs8019346	A	G	A	G	0.229272	-0.169	0.08492	FALSE	FALSE	FALSE	finn-b-PD_DEMENTIA	14	65353011	0.1897	NA	0.3728	TRUE	igd	14	65353011	0.0498505	4.24e-06	2640	TRUE	reported	igd	18	TRUE	21.1526
Helicobacter pylori OMP antibody levels	Dementia due to Parkinsons disease	rs9276733	G	A	G	A	0.195698	-0.0871	0.229896	FALSE	FALSE	FALSE	finn-b-PD_DEMENTIA	6	32766026	0.0973	NA	0.3708	TRUE	igd	6	32766026	0.0364829	8.14e-08	2640	TRUE	reported	igd	18	TRUE	28.7736
Helicobacter pylori OMP antibody levels	Secondary parkinsonism	rs1156822	T	A	T	A	-0.127607	-0.0483	0.543158	FALSE	TRUE	TRUE	finn-b-PD2ND	2	41824828	0.0718	NA	0.5015	TRUE	igd	2	41824828	0.0277813	4.36e-06	2640	TRUE	reported	igd	18	FALSE	21.0981
Helicobacter pylori OMP antibody levels	Secondary parkinsonism	rs116944686	A	G	A	G	0.417806	0.1357	0.023319	FALSE	FALSE	FALSE	finn-b-PD2ND	8	101374808	0.2537	NA	0.5928	TRUE	igd	8	101374808	0.0913422	4.78e-06	2640	TRUE	reported	igd	18	TRUE	20.9222
Helicobacter pylori OMP antibody levels	Secondary parkinsonism	rs143477841	A	G	A	G	-0.572525	-0.6827	0.012119	FALSE	FALSE	FALSE	finn-b-PD2ND	2	24042805	0.7207	NA	0.3435	TRUE	igd	2	24042805	0.124655	4.37e-06	2640	TRUE	reported	igd	18	TRUE	21.0945
Helicobacter pylori OMP antibody levels	Secondary parkinsonism	rs145350770	T	C	T	C	0.474813	0.5404	0.01741	FALSE	FALSE	FALSE	finn-b-PD2ND	19	9842560	0.2762	NA	0.0503802	TRUE	igd	19	9842560	0.10635	8.02e-06	2640	TRUE	reported	igd	18	TRUE	19.9329
Helicobacter pylori OMP antibody levels	Secondary parkinsonism	rs17767341	G	A	G	A	-0.126186	-0.0673	0.391203	FALSE	FALSE	FALSE	finn-b-PD2ND	7	63721420	0.0734	NA	0.3589	TRUE	igd	7	63721420	0.0282505	7.94e-06	2640	TRUE	reported	igd	18	TRUE	19.9512
Helicobacter pylori OMP antibody levels	Secondary parkinsonism	rs188020475	G	A	G	A	-0.601387	-0.2387	0.010526	FALSE	FALSE	FALSE	finn-b-PD2ND	5	61147531	0.3373	NA	0.4792	TRUE	igd	5	61147531	0.133062	6.2e-06	2640	TRUE	reported	igd	18	TRUE	20.4268
Helicobacter pylori OMP antibody levels	Secondary parkinsonism	rs1892331	G	A	G	A	0.376964	-0.0593	0.032321	FALSE	FALSE	FALSE	finn-b-PD2ND	20	59326926	0.285	NA	0.835	TRUE	igd	20	59326926	0.0761458	7.4e-07	2640	TRUE	reported	igd	18	TRUE	24.508
Helicobacter pylori OMP antibody levels	Secondary parkinsonism	rs3104361	C	T	C	T	0.181489	-0.0358	0.581879	FALSE	FALSE	FALSE	finn-b-PD2ND	6	32652278	0.0753	NA	0.634699	TRUE	igd	6	32652278	0.0293752	6.48e-10	2640	TRUE	reported	igd	18	TRUE	38.1715
Helicobacter pylori OMP antibody levels	Secondary parkinsonism	rs3925840	G	A	G	A	0.366798	0.1553	0.031518	FALSE	FALSE	FALSE	finn-b-PD2ND	15	28947674	0.1214	NA	0.2008	TRUE	igd	15	28946449	0.0822168	8.14e-06	2640	TRUE	reported	igd	18	TRUE	19.9037
Helicobacter pylori OMP antibody levels	Secondary parkinsonism	rs55862931	C	G	C	G	-0.146339	-0.1384	0.258412	FALSE	TRUE	FALSE	finn-b-PD2ND	2	2672878	0.0871	NA	0.1118	TRUE	igd	2	2672878	0.0316679	3.82e-06	2640	TRUE	reported	igd	18	TRUE	21.3541
Helicobacter pylori OMP antibody levels	Secondary parkinsonism	rs62411807	C	T	C	T	0.138819	-0.051	0.306511	FALSE	FALSE	FALSE	finn-b-PD2ND	3	196689487	0.0744	NA	0.4929	TRUE	igd	3	196689487	0.0307806	6.48e-06	2640	TRUE	reported	igd	18	TRUE	20.3397
Helicobacter pylori OMP antibody levels	Secondary parkinsonism	rs6704004	G	A	G	A	0.218005	-0.0703	0.089759	FALSE	FALSE	FALSE	finn-b-PD2ND	1	40066276	0.1243	NA	0.5716	TRUE	igd	1	40066276	0.0478477	5.21e-06	2640	TRUE	reported	igd	18	TRUE	20.7592
Helicobacter pylori OMP antibody levels	Secondary parkinsonism	rs703135	A	G	A	G	-0.133184	-0.0575	0.417825	FALSE	FALSE	FALSE	finn-b-PD2ND	1	158678095	0.0705	NA	0.4145	TRUE	igd	1	158678095	0.0280688	2.09e-06	2640	TRUE	reported	igd	18	TRUE	22.5142
Helicobacter pylori OMP antibody levels	Secondary parkinsonism	rs72842141	T	A	T	A	-0.248891	0.0951	0.068993	FALSE	TRUE	FALSE	finn-b-PD2ND	10	102686073	0.142	NA	0.5033	TRUE	igd	10	102686073	0.055098	6.26e-06	2640	TRUE	reported	igd	18	TRUE	20.4055
Helicobacter pylori OMP antibody levels	Secondary parkinsonism	rs8019346	A	G	A	G	0.229272	0.0127	0.08492	FALSE	FALSE	FALSE	finn-b-PD2ND	14	65353011	0.1546	NA	0.9345	TRUE	igd	14	65353011	0.0498505	4.24e-06	2640	TRUE	reported	igd	18	TRUE	21.1526
Helicobacter pylori OMP antibody levels	Secondary parkinsonism	rs9276733	G	A	G	A	0.195698	-0.0726	0.229896	FALSE	FALSE	FALSE	finn-b-PD2ND	6	32766026	0.077	NA	0.3456	TRUE	igd	6	32766026	0.0364829	8.14e-08	2640	TRUE	reported	igd	18	TRUE	28.7736
Helicobacter pylori OMP antibody levels	Parkinson's disease	rs1156822	T	A	T	A	-0.127607	0.012	0.543158	FALSE	TRUE	TRUE	ieu-b-7	2	41824828	0.0224	468692	0.5924	TRUE	igd	2	41824828	0.0277813	4.36e-06	2640	TRUE	reported	igd	18	FALSE	21.0981
Helicobacter pylori OMP antibody levels	Parkinson's disease	rs116944686	A	G	A	G	0.417806	0.0292	0.023319	FALSE	FALSE	FALSE	ieu-b-7	8	101374808	0.0789	468692	0.710799	TRUE	igd	8	101374808	0.0913422	4.78e-06	2640	TRUE	reported	igd	18	TRUE	20.9222
Helicobacter pylori OMP antibody levels	Parkinson's disease	rs143477841	A	G	A	G	-0.572525	0.0335	0.012119	FALSE	FALSE	FALSE	ieu-b-7	2	24042805	0.089	481323	0.706801	TRUE	igd	2	24042805	0.124655	4.37e-06	2640	TRUE	reported	igd	18	TRUE	21.0945
Helicobacter pylori OMP antibody levels	Parkinson's disease	rs145350770	T	C	T	C	0.474813	-0.1306	0.01741	FALSE	FALSE	FALSE	ieu-b-7	19	9859529	0.0646	482730	0.0431599	TRUE	igd	19	9842560	0.10635	8.02e-06	2640	TRUE	reported	igd	18	TRUE	19.9329
Helicobacter pylori OMP antibody levels	Parkinson's disease	rs17767341	G	A	G	A	-0.126186	-0.0116	0.391203	FALSE	FALSE	FALSE	ieu-b-7	7	63721420	0.0201	482730	0.564901	TRUE	igd	7	63721420	0.0282505	7.94e-06	2640	TRUE	reported	igd	18	TRUE	19.9512
Helicobacter pylori OMP antibody levels	Parkinson's disease	rs188020475	G	A	G	A	-0.601387	0.0408	0.010526	FALSE	FALSE	FALSE	ieu-b-7	5	61147531	0.1612	11518	0.8003	TRUE	igd	5	61147531	0.133062	6.2e-06	2640	TRUE	reported	igd	18	TRUE	20.4268
Helicobacter pylori OMP antibody levels	Parkinson's disease	rs1892331	G	A	G	A	0.376964	-0.0057	0.032321	FALSE	FALSE	FALSE	ieu-b-7	20	59326926	0.0664	468692	0.9314	TRUE	igd	20	59326926	0.0761458	7.4e-07	2640	TRUE	reported	igd	18	TRUE	24.508
Helicobacter pylori OMP antibody levels	Parkinson's disease	rs3925840	G	A	G	A	0.366798	-0.0117	0.031518	FALSE	FALSE	FALSE	ieu-b-7	15	28962540	0.0552	465068	0.8324	TRUE	igd	15	28946449	0.0822168	8.14e-06	2640	TRUE	reported	igd	18	TRUE	19.9037
Helicobacter pylori OMP antibody levels	Parkinson's disease	rs60949128	A	C	A	C	-0.277296	-0.0126	0.064465	FALSE	FALSE	FALSE	ieu-b-7	8	41936404	0.033	482730	0.7026	TRUE	igd	8	41936404	0.0563277	8.53e-07	2640	TRUE	reported	igd	18	TRUE	24.235
Helicobacter pylori OMP antibody levels	Parkinson's disease	rs62411807	C	T	C	T	0.138819	-0.0138	0.306511	FALSE	FALSE	FALSE	ieu-b-7	3	196689487	0.0285	13655	0.6272	TRUE	igd	3	196689487	0.0307806	6.48e-06	2640	TRUE	reported	igd	18	TRUE	20.3397
Helicobacter pylori OMP antibody levels	Parkinson's disease	rs6704004	G	A	G	A	0.218005	0.0525	0.089759	FALSE	FALSE	FALSE	ieu-b-7	1	40066276	0.032	482730	0.1015	TRUE	igd	1	40066276	0.0478477	5.21e-06	2640	TRUE	reported	igd	18	TRUE	20.7592
Helicobacter pylori OMP antibody levels	Parkinson's disease	rs703135	A	G	A	G	-0.133184	-0.0207	0.417825	FALSE	FALSE	FALSE	ieu-b-7	1	158680071	0.0174	482730	0.2345	TRUE	igd	1	158678095	0.0280688	2.09e-06	2640	TRUE	reported	igd	18	TRUE	22.5142
Helicobacter pylori OMP antibody levels	Parkinson's disease	rs72842141	T	A	T	A	-0.248891	0.0472	0.068993	FALSE	TRUE	FALSE	ieu-b-7	10	102686073	0.0387	482730	0.2218	TRUE	igd	10	102686073	0.055098	6.26e-06	2640	TRUE	reported	igd	18	TRUE	20.4055
Helicobacter pylori OMP antibody levels	Parkinson's disease	rs8019346	A	G	A	G	0.229272	-0.0289	0.08492	FALSE	FALSE	FALSE	ieu-b-7	14	65353011	0.0356	482730	0.4163	TRUE	igd	14	65353011	0.0498505	4.24e-06	2640	TRUE	reported	igd	18	TRUE	21.1526
Helicobacter pylori OMP antibody levels	Parkinson's disease	rs9276733	G	A	G	A	0.195698	0.0238	0.229896	FALSE	FALSE	FALSE	ieu-b-7	6	32766026	0.0246	25556	0.3346	TRUE	igd	6	32766026	0.0364829	8.14e-08	2640	TRUE	reported	igd	18	TRUE	28.7736
Helicobacter pylori UREA antibody levels	Parkinson's disease motor subtype (tremor to postural instability/gait difficulty score ratio)	rs111488068	A	G	A	G	-0.234694	0.0464	0.083711	FALSE	FALSE	FALSE	ebi-a-GCST90000015	21	30784710	0.0514	3212	0.3664	TRUE	igd	21	30784710	0.0530268	9.6e-06	2251	TRUE	reported	igd	24	TRUE	19.589
Helicobacter pylori UREA antibody levels	Parkinson's disease motor subtype (tremor to postural instability/gait difficulty score ratio)	rs117994655	A	G	A	G	0.402018	0.0534	0.032509	FALSE	FALSE	FALSE	ebi-a-GCST90000015	19	8188056	0.0685	3212	0.4354	TRUE	igd	19	8188056	0.0828335	1.21e-06	2251	TRUE	reported	igd	24	TRUE	23.5548
Helicobacter pylori UREA antibody levels	Parkinson's disease motor subtype (tremor to postural instability/gait difficulty score ratio)	rs12820262	A	G	A	G	0.206073	0.0021	0.177117	FALSE	FALSE	FALSE	ebi-a-GCST90000015	12	129244638	0.0352	3212	0.9531	TRUE	igd	12	129244638	0.0393175	1.59e-07	2251	TRUE	reported	igd	24	TRUE	27.4707
Helicobacter pylori UREA antibody levels	Parkinson's disease motor subtype (tremor to postural instability/gait difficulty score ratio)	rs134748	T	G	T	G	-0.142202	0.0583	0.653005	FALSE	FALSE	FALSE	ebi-a-GCST90000015	22	26543287	0.0262	3212	0.0259597	TRUE	igd	22	26543287	0.0306515	3.5e-06	2251	TRUE	reported	igd	24	TRUE	21.5233
Helicobacter pylori UREA antibody levels	Parkinson's disease motor subtype (tremor to postural instability/gait difficulty score ratio)	rs138094865	A	G	A	G	0.587709	0.0796	0.013224	FALSE	FALSE	FALSE	ebi-a-GCST90000015	11	13506866	0.1131	3212	0.4818	TRUE	igd	11	13506866	0.129945	6.1e-06	2251	TRUE	reported	igd	24	TRUE	20.4553
Helicobacter pylori UREA antibody levels	Parkinson's disease motor subtype (tremor to postural instability/gait difficulty score ratio)	rs143570118	T	C	T	C	0.434126	-0.0329	0.029208	FALSE	FALSE	FALSE	ebi-a-GCST90000015	17	76370080	0.0776	3212	0.671399	TRUE	igd	17	76370080	0.0926047	2.76e-06	2251	TRUE	reported	igd	24	TRUE	21.9769
Helicobacter pylori UREA antibody levels	Parkinson's disease motor subtype (tremor to postural instability/gait difficulty score ratio)	rs145625743	A	G	A	G	-0.489924	-0.1146	0.018004	FALSE	FALSE	FALSE	ebi-a-GCST90000015	4	32143028	0.1018	3212	0.2602	TRUE	igd	4	32143028	0.110471	9.21e-06	2251	TRUE	reported	igd	24	TRUE	19.668
Helicobacter pylori UREA antibody levels	Parkinson's disease motor subtype (tremor to postural instability/gait difficulty score ratio)	rs151106495	C	G	C	G	0.660799	0.0101	0.010265	FALSE	TRUE	TRUE	ebi-a-GCST90000015	5	59415232	0.1255	3212	0.9357	TRUE	igd	5	59415232	0.147088	7.04e-06	2251	TRUE	reported	igd	24	FALSE	20.1829
Helicobacter pylori UREA antibody levels	Parkinson's disease motor subtype (tremor to postural instability/gait difficulty score ratio)	rs17466586	T	C	T	C	0.306606	-0.1662	0.049456	FALSE	FALSE	FALSE	ebi-a-GCST90000015	9	121539628	0.0738	3212	0.0242399	TRUE	igd	9	121539628	0.0676325	5.8e-06	2251	TRUE	reported	igd	24	TRUE	20.5518
Helicobacter pylori UREA antibody levels	Parkinson's disease motor subtype (tremor to postural instability/gait difficulty score ratio)	rs186271	A	C	A	C	-0.227002	0.0225	0.092838	FALSE	FALSE	FALSE	ebi-a-GCST90000015	12	27669716	0.0384	3212	0.5566	TRUE	igd	12	27669716	0.0508083	7.9e-06	2251	TRUE	reported	igd	24	TRUE	19.9614
Helicobacter pylori UREA antibody levels	Parkinson's disease motor subtype (tremor to postural instability/gait difficulty score ratio)	rs2975362	C	G	C	G	-0.166699	-0.0405	0.217876	FALSE	TRUE	TRUE	ebi-a-GCST90000015	8	3721870	0.0311	3212	0.1921	TRUE	igd	8	3721870	0.0367867	5.86e-06	2251	TRUE	reported	igd	24	FALSE	20.5345
Helicobacter pylori UREA antibody levels	Parkinson's disease motor subtype (tremor to postural instability/gait difficulty score ratio)	rs342489	G	A	G	A	-0.321003	-0.0774	0.954214	FALSE	FALSE	FALSE	ebi-a-GCST90000015	18	3705140	0.0748	3212	0.3007	TRUE	igd	18	3705140	0.0711043	6.35e-06	2251	TRUE	reported	igd	24	TRUE	20.381
Helicobacter pylori UREA antibody levels	Parkinson's disease motor subtype (tremor to postural instability/gait difficulty score ratio)	rs4689912	C	T	C	T	-0.158009	0.0121	0.267281	FALSE	FALSE	FALSE	ebi-a-GCST90000015	4	4659633	0.0289	3212	0.676	TRUE	igd	4	4659633	0.0331663	1.9e-06	2251	TRUE	reported	igd	24	TRUE	22.6971
Helicobacter pylori UREA antibody levels	Parkinson's disease motor subtype (tremor to postural instability/gait difficulty score ratio)	rs471302	T	C	T	C	-0.135673	-0.0328	0.426673	FALSE	FALSE	FALSE	ebi-a-GCST90000015	11	126471989	0.0256	3212	0.2006	TRUE	igd	11	126471989	0.0305841	9.16e-06	2251	TRUE	reported	igd	24	TRUE	19.6787
Helicobacter pylori UREA antibody levels	Parkinson's disease motor subtype (tremor to postural instability/gait difficulty score ratio)	rs60386004	T	A	T	A	0.191768	0.0106	0.158161	FALSE	TRUE	TRUE	ebi-a-GCST90000015	14	80136052	0.0339	3212	0.753401	TRUE	igd	14	80136052	0.0407276	2.49e-06	2251	TRUE	reported	igd	24	FALSE	22.1705
Helicobacter pylori UREA antibody levels	Parkinson's disease motor subtype (tremor to postural instability/gait difficulty score ratio)	rs61907106	A	G	A	G	-0.358847	-0.0965	0.048196	FALSE	FALSE	FALSE	ebi-a-GCST90000015	12	4003258	0.0654	3212	0.1399	TRUE	igd	12	4003258	0.0702596	3.27e-07	2251	TRUE	reported	igd	24	TRUE	26.086
Helicobacter pylori UREA antibody levels	Parkinson's disease motor subtype (tremor to postural instability/gait difficulty score ratio)	rs6595602	A	C	A	C	0.133434	0.0332	0.580109	FALSE	FALSE	FALSE	ebi-a-GCST90000015	5	100283979	0.0249	3212	0.1814	TRUE	igd	5	100283979	0.0301167	9.4e-06	2251	TRUE	reported	igd	24	TRUE	19.6299
Helicobacter pylori UREA antibody levels	Parkinson's disease motor subtype (tremor to postural instability/gait difficulty score ratio)	rs71569678	C	A	C	A	0.340169	-0.0271	0.060345	FALSE	FALSE	FALSE	ebi-a-GCST90000015	6	23380648	0.0652	3212	0.6771	TRUE	igd	6	23380648	0.0613821	2.99e-08	2251	TRUE	reported	igd	24	TRUE	30.7119
Helicobacter pylori UREA antibody levels	Parkinson's disease motor subtype (tremor to postural instability/gait difficulty score ratio)	rs7225604	C	T	C	T	0.265767	0.0482	0.067334	FALSE	FALSE	FALSE	ebi-a-GCST90000015	17	5892651	0.0523	3212	0.3568	TRUE	igd	17	5892651	0.0596391	8.34e-06	2251	TRUE	reported	igd	24	TRUE	19.8582
Helicobacter pylori UREA antibody levels	Parkinson's disease motor subtype (tremor to postural instability/gait difficulty score ratio)	rs7527635	G	A	G	A	-0.132467	0.0045	0.620328	FALSE	FALSE	FALSE	ebi-a-GCST90000015	1	30460674	0.0248	3212	0.8566	TRUE	igd	1	30460674	0.0299562	9.78e-06	2251	TRUE	reported	igd	24	TRUE	19.5543
Helicobacter pylori UREA antibody levels	Parkinson's disease motor subtype (tremor to postural instability/gait difficulty score ratio)	rs75477465	A	G	A	G	0.374873	-0.1508	0.034029	FALSE	FALSE	FALSE	ebi-a-GCST90000015	8	68794331	0.0771	3212	0.0504301	TRUE	igd	8	68794331	0.0802966	3.03e-06	2251	TRUE	reported	igd	24	TRUE	21.7959
Helicobacter pylori UREA antibody levels	Parkinson's disease motor subtype (tremor to postural instability/gait difficulty score ratio)	rs9273219	A	G	A	G	0.357716	-0.1285	0.053461	FALSE	FALSE	FALSE	ebi-a-GCST90000015	6	32613758	0.1435	3212	0.3705	TRUE	igd	6	32613758	0.0804616	8.76e-06	2251	TRUE	reported	igd	24	TRUE	19.7651
Helicobacter pylori UREA antibody levels	Parkinson's disease motor subtype (tremor to postural instability/gait difficulty score ratio)	rs9289888	T	C	T	C	0.272084	0.0281	0.066303	FALSE	FALSE	FALSE	ebi-a-GCST90000015	3	152849491	0.0476	3212	0.554501	TRUE	igd	3	152849257	0.0573847	2.12e-06	2251	TRUE	reported	igd	24	TRUE	22.4809
Helicobacter pylori UREA antibody levels	Other drug-induced secondary parkinsonism	rs111488068	A	G	A	G	-0.234694	-0.1403	0.083711	FALSE	FALSE	FALSE	finn-b-OTHER_DRUGADVERS_SECONDA_PARKINSONI	21	30784710	0.261	NA	0.590999	TRUE	igd	21	30784710	0.0530268	9.6e-06	2251	TRUE	reported	igd	24	TRUE	19.589
Helicobacter pylori UREA antibody levels	Other drug-induced secondary parkinsonism	rs117994655	A	G	A	G	0.402018	-0.5675	0.032509	FALSE	FALSE	FALSE	finn-b-OTHER_DRUGADVERS_SECONDA_PARKINSONI	19	8188056	0.3651	NA	0.1201	TRUE	igd	19	8188056	0.0828335	1.21e-06	2251	TRUE	reported	igd	24	TRUE	23.5548
Helicobacter pylori UREA antibody levels	Other drug-induced secondary parkinsonism	rs12820262	A	G	A	G	0.206073	0.1478	0.177117	FALSE	FALSE	FALSE	finn-b-OTHER_DRUGADVERS_SECONDA_PARKINSONI	12	129244638	0.1698	NA	0.384	TRUE	igd	12	129244638	0.0393175	1.59e-07	2251	TRUE	reported	igd	24	TRUE	27.4707
Helicobacter pylori UREA antibody levels	Other drug-induced secondary parkinsonism	rs134748	T	G	T	G	-0.142202	0.0411	0.653005	FALSE	FALSE	FALSE	finn-b-OTHER_DRUGADVERS_SECONDA_PARKINSONI	22	26543287	0.121	NA	0.734	TRUE	igd	22	26543287	0.0306515	3.5e-06	2251	TRUE	reported	igd	24	TRUE	21.5233
Helicobacter pylori UREA antibody levels	Other drug-induced secondary parkinsonism	rs138094865	A	G	A	G	0.587709	0.3793	0.013224	FALSE	FALSE	FALSE	finn-b-OTHER_DRUGADVERS_SECONDA_PARKINSONI	11	13506866	0.7176	NA	0.5971	TRUE	igd	11	13506866	0.129945	6.1e-06	2251	TRUE	reported	igd	24	TRUE	20.4553
Helicobacter pylori UREA antibody levels	Other drug-induced secondary parkinsonism	rs143570118	T	C	T	C	0.434126	0.0067	0.029208	FALSE	FALSE	FALSE	finn-b-OTHER_DRUGADVERS_SECONDA_PARKINSONI	17	76370080	0.4213	NA	0.9873	TRUE	igd	17	76370080	0.0926047	2.76e-06	2251	TRUE	reported	igd	24	TRUE	21.9769
Helicobacter pylori UREA antibody levels	Other drug-induced secondary parkinsonism	rs145625743	A	G	A	G	-0.489924	2.0059	0.018004	FALSE	FALSE	FALSE	finn-b-OTHER_DRUGADVERS_SECONDA_PARKINSONI	4	32143028	0.8989	NA	0.0256401	TRUE	igd	4	32143028	0.110471	9.21e-06	2251	TRUE	reported	igd	24	TRUE	19.668
Helicobacter pylori UREA antibody levels	Other drug-induced secondary parkinsonism	rs151106495	C	G	C	G	0.660799	-0.3899	0.010265	FALSE	TRUE	FALSE	finn-b-OTHER_DRUGADVERS_SECONDA_PARKINSONI	5	59415232	0.2507	NA	0.1198	TRUE	igd	5	59415232	0.147088	7.04e-06	2251	TRUE	reported	igd	24	TRUE	20.1829
Helicobacter pylori UREA antibody levels	Other drug-induced secondary parkinsonism	rs17466586	T	C	T	C	0.306606	0.3735	0.049456	FALSE	FALSE	FALSE	finn-b-OTHER_DRUGADVERS_SECONDA_PARKINSONI	9	121539628	0.2569	NA	0.146	TRUE	igd	9	121539628	0.0676325	5.8e-06	2251	TRUE	reported	igd	24	TRUE	20.5518
Helicobacter pylori UREA antibody levels	Other drug-induced secondary parkinsonism	rs186271	A	C	A	C	-0.227002	-0.1251	0.092838	FALSE	FALSE	FALSE	finn-b-OTHER_DRUGADVERS_SECONDA_PARKINSONI	12	27669716	0.1779	NA	0.4817	TRUE	igd	12	27669716	0.0508083	7.9e-06	2251	TRUE	reported	igd	24	TRUE	19.9614
Helicobacter pylori UREA antibody levels	Other drug-induced secondary parkinsonism	rs2975362	C	G	C	G	-0.166699	-0.0113	0.217876	FALSE	TRUE	FALSE	finn-b-OTHER_DRUGADVERS_SECONDA_PARKINSONI	8	3721870	0.1906	NA	0.9526	TRUE	igd	8	3721870	0.0367867	5.86e-06	2251	TRUE	reported	igd	24	TRUE	20.5345
Helicobacter pylori UREA antibody levels	Other drug-induced secondary parkinsonism	rs342489	G	A	G	A	-0.321003	0.1952	0.954214	FALSE	FALSE	FALSE	finn-b-OTHER_DRUGADVERS_SECONDA_PARKINSONI	18	3705140	0.3658	NA	0.5936	TRUE	igd	18	3705140	0.0711043	6.35e-06	2251	TRUE	reported	igd	24	TRUE	20.381
Helicobacter pylori UREA antibody levels	Other drug-induced secondary parkinsonism	rs4689912	C	T	C	T	-0.158009	-0.2132	0.267281	FALSE	FALSE	FALSE	finn-b-OTHER_DRUGADVERS_SECONDA_PARKINSONI	4	4659633	0.135	NA	0.1143	TRUE	igd	4	4659633	0.0331663	1.9e-06	2251	TRUE	reported	igd	24	TRUE	22.6971
Helicobacter pylori UREA antibody levels	Other drug-induced secondary parkinsonism	rs471302	T	C	T	C	-0.135673	-0.0157	0.426673	FALSE	FALSE	FALSE	finn-b-OTHER_DRUGADVERS_SECONDA_PARKINSONI	11	126471989	0.1178	NA	0.8942	TRUE	igd	11	126471989	0.0305841	9.16e-06	2251	TRUE	reported	igd	24	TRUE	19.6787
Helicobacter pylori UREA antibody levels	Other drug-induced secondary parkinsonism	rs60386004	T	A	T	A	0.191768	0.0876	0.158161	FALSE	TRUE	FALSE	finn-b-OTHER_DRUGADVERS_SECONDA_PARKINSONI	14	80136052	0.1396	NA	0.530401	TRUE	igd	14	80136052	0.0407276	2.49e-06	2251	TRUE	reported	igd	24	TRUE	22.1705
Helicobacter pylori UREA antibody levels	Other drug-induced secondary parkinsonism	rs61907106	A	G	A	G	-0.358847	-0.2212	0.048196	FALSE	FALSE	FALSE	finn-b-OTHER_DRUGADVERS_SECONDA_PARKINSONI	12	4003258	0.2677	NA	0.4088	TRUE	igd	12	4003258	0.0702596	3.27e-07	2251	TRUE	reported	igd	24	TRUE	26.086
Helicobacter pylori UREA antibody levels	Other drug-induced secondary parkinsonism	rs6595602	A	C	A	C	0.133434	-0.0588	0.580109	FALSE	FALSE	FALSE	finn-b-OTHER_DRUGADVERS_SECONDA_PARKINSONI	5	100283979	0.119	NA	0.6214	TRUE	igd	5	100283979	0.0301167	9.4e-06	2251	TRUE	reported	igd	24	TRUE	19.6299
Helicobacter pylori UREA antibody levels	Other drug-induced secondary parkinsonism	rs71569678	C	A	C	A	0.340169	-0.0147	0.060345	FALSE	FALSE	FALSE	finn-b-OTHER_DRUGADVERS_SECONDA_PARKINSONI	6	23380648	0.2287	NA	0.9487	TRUE	igd	6	23380648	0.0613821	2.99e-08	2251	TRUE	reported	igd	24	TRUE	30.7119
Helicobacter pylori UREA antibody levels	Other drug-induced secondary parkinsonism	rs7225604	C	T	C	T	0.265767	0.1157	0.067334	FALSE	FALSE	FALSE	finn-b-OTHER_DRUGADVERS_SECONDA_PARKINSONI	17	5892651	0.154	NA	0.452701	TRUE	igd	17	5892651	0.0596391	8.34e-06	2251	TRUE	reported	igd	24	TRUE	19.8582
Helicobacter pylori UREA antibody levels	Other drug-induced secondary parkinsonism	rs73170803	G	T	G	T	0.284314	0.2372	0.061674	FALSE	FALSE	FALSE	finn-b-OTHER_DRUGADVERS_SECONDA_PARKINSONI	7	144888368	0.1832	NA	0.1954	TRUE	igd	7	144888368	0.0639915	8.87e-06	2251	TRUE	reported	igd	24	TRUE	19.7402
Helicobacter pylori UREA antibody levels	Other drug-induced secondary parkinsonism	rs7527635	G	A	G	A	-0.132467	0.0981	0.620328	FALSE	FALSE	FALSE	finn-b-OTHER_DRUGADVERS_SECONDA_PARKINSONI	1	30460674	0.1213	NA	0.4184	TRUE	igd	1	30460674	0.0299562	9.78e-06	2251	TRUE	reported	igd	24	TRUE	19.5543
Helicobacter pylori UREA antibody levels	Other drug-induced secondary parkinsonism	rs75477465	A	G	A	G	0.374873	0.0112	0.034029	FALSE	FALSE	FALSE	finn-b-OTHER_DRUGADVERS_SECONDA_PARKINSONI	8	68794331	0.4038	NA	0.9779	TRUE	igd	8	68794331	0.0802966	3.03e-06	2251	TRUE	reported	igd	24	TRUE	21.7959
Helicobacter pylori UREA antibody levels	Other drug-induced secondary parkinsonism	rs9289888	T	C	T	C	0.272084	0.0911	0.066303	FALSE	FALSE	FALSE	finn-b-OTHER_DRUGADVERS_SECONDA_PARKINSONI	3	152849257	0.2062	NA	0.6585	TRUE	igd	3	152849257	0.0573847	2.12e-06	2251	TRUE	reported	igd	24	TRUE	22.4809
Helicobacter pylori UREA antibody levels	Dementia due to Parkinsons disease	rs111488068	A	G	A	G	-0.234694	0.6284	0.083711	FALSE	FALSE	FALSE	finn-b-PD_DEMENTIA	21	30784710	0.1977	NA	0.00147798	TRUE	igd	21	30784710	0.0530268	9.6e-06	2251	TRUE	reported	igd	24	TRUE	19.589
Helicobacter pylori UREA antibody levels	Dementia due to Parkinsons disease	rs117994655	A	G	A	G	0.402018	-0.1443	0.032509	FALSE	FALSE	FALSE	finn-b-PD_DEMENTIA	19	8188056	0.2762	NA	0.601399	TRUE	igd	19	8188056	0.0828335	1.21e-06	2251	TRUE	reported	igd	24	TRUE	23.5548
Helicobacter pylori UREA antibody levels	Dementia due to Parkinsons disease	rs12820262	A	G	A	G	0.206073	0.1198	0.177117	FALSE	FALSE	FALSE	finn-b-PD_DEMENTIA	12	129244638	0.1281	NA	0.3497	TRUE	igd	12	129244638	0.0393175	1.59e-07	2251	TRUE	reported	igd	24	TRUE	27.4707
Helicobacter pylori UREA antibody levels	Dementia due to Parkinsons disease	rs134748	T	G	T	G	-0.142202	-0.0381	0.653005	FALSE	FALSE	FALSE	finn-b-PD_DEMENTIA	22	26543287	0.0901	NA	0.6725	TRUE	igd	22	26543287	0.0306515	3.5e-06	2251	TRUE	reported	igd	24	TRUE	21.5233
Helicobacter pylori UREA antibody levels	Dementia due to Parkinsons disease	rs138094865	A	G	A	G	0.587709	0.0777	0.013224	FALSE	FALSE	FALSE	finn-b-PD_DEMENTIA	11	13506866	0.5386	NA	0.8853	TRUE	igd	11	13506866	0.129945	6.1e-06	2251	TRUE	reported	igd	24	TRUE	20.4553
Helicobacter pylori UREA antibody levels	Dementia due to Parkinsons disease	rs143570118	T	C	T	C	0.434126	0.0889	0.029208	FALSE	FALSE	FALSE	finn-b-PD_DEMENTIA	17	76370080	0.3018	NA	0.7683	TRUE	igd	17	76370080	0.0926047	2.76e-06	2251	TRUE	reported	igd	24	TRUE	21.9769
Helicobacter pylori UREA antibody levels	Dementia due to Parkinsons disease	rs145625743	A	G	A	G	-0.489924	0.1831	0.018004	FALSE	FALSE	FALSE	finn-b-PD_DEMENTIA	4	32143028	0.638	NA	0.7741	TRUE	igd	4	32143028	0.110471	9.21e-06	2251	TRUE	reported	igd	24	TRUE	19.668
Helicobacter pylori UREA antibody levels	Dementia due to Parkinsons disease	rs151106495	C	G	C	G	0.660799	-0.095	0.010265	FALSE	TRUE	FALSE	finn-b-PD_DEMENTIA	5	59415232	0.1897	NA	0.616799	TRUE	igd	5	59415232	0.147088	7.04e-06	2251	TRUE	reported	igd	24	TRUE	20.1829
Helicobacter pylori UREA antibody levels	Dementia due to Parkinsons disease	rs17466586	T	C	T	C	0.306606	0.1599	0.049456	FALSE	FALSE	FALSE	finn-b-PD_DEMENTIA	9	121539628	0.1985	NA	0.4204	TRUE	igd	9	121539628	0.0676325	5.8e-06	2251	TRUE	reported	igd	24	TRUE	20.5518
Helicobacter pylori UREA antibody levels	Dementia due to Parkinsons disease	rs186271	A	C	A	C	-0.227002	0.0474	0.092838	FALSE	FALSE	FALSE	finn-b-PD_DEMENTIA	12	27669716	0.1324	NA	0.7204	TRUE	igd	12	27669716	0.0508083	7.9e-06	2251	TRUE	reported	igd	24	TRUE	19.9614
Helicobacter pylori UREA antibody levels	Dementia due to Parkinsons disease	rs2975362	C	G	C	G	-0.166699	0.0372	0.217876	FALSE	TRUE	FALSE	finn-b-PD_DEMENTIA	8	3721870	0.1395	NA	0.7894	TRUE	igd	8	3721870	0.0367867	5.86e-06	2251	TRUE	reported	igd	24	TRUE	20.5345
Helicobacter pylori UREA antibody levels	Dementia due to Parkinsons disease	rs342489	G	A	G	A	-0.321003	-0.0882	0.954214	FALSE	FALSE	FALSE	finn-b-PD_DEMENTIA	18	3705140	0.2628	NA	0.7373	TRUE	igd	18	3705140	0.0711043	6.35e-06	2251	TRUE	reported	igd	24	TRUE	20.381
Helicobacter pylori UREA antibody levels	Dementia due to Parkinsons disease	rs4689912	C	T	C	T	-0.158009	0.2039	0.267281	FALSE	FALSE	FALSE	finn-b-PD_DEMENTIA	4	4659633	0.1004	NA	0.0423497	TRUE	igd	4	4659633	0.0331663	1.9e-06	2251	TRUE	reported	igd	24	TRUE	22.6971
Helicobacter pylori UREA antibody levels	Dementia due to Parkinsons disease	rs471302	T	C	T	C	-0.135673	-0.0019	0.426673	FALSE	FALSE	FALSE	finn-b-PD_DEMENTIA	11	126471989	0.0878	NA	0.9828	TRUE	igd	11	126471989	0.0305841	9.16e-06	2251	TRUE	reported	igd	24	TRUE	19.6787
Helicobacter pylori UREA antibody levels	Dementia due to Parkinsons disease	rs60386004	T	A	T	A	0.191768	0.0631	0.158161	FALSE	TRUE	FALSE	finn-b-PD_DEMENTIA	14	80136052	0.1038	NA	0.543501	TRUE	igd	14	80136052	0.0407276	2.49e-06	2251	TRUE	reported	igd	24	TRUE	22.1705
Helicobacter pylori UREA antibody levels	Dementia due to Parkinsons disease	rs61907106	A	G	A	G	-0.358847	-0.1704	0.048196	FALSE	FALSE	FALSE	finn-b-PD_DEMENTIA	12	4003258	0.2038	NA	0.403	TRUE	igd	12	4003258	0.0702596	3.27e-07	2251	TRUE	reported	igd	24	TRUE	26.086
Helicobacter pylori UREA antibody levels	Dementia due to Parkinsons disease	rs6595602	A	C	A	C	0.133434	0.0832	0.580109	FALSE	FALSE	FALSE	finn-b-PD_DEMENTIA	5	100283979	0.0885	NA	0.3475	TRUE	igd	5	100283979	0.0301167	9.4e-06	2251	TRUE	reported	igd	24	TRUE	19.6299
Helicobacter pylori UREA antibody levels	Dementia due to Parkinsons disease	rs71569678	C	A	C	A	0.340169	0.1222	0.060345	FALSE	FALSE	FALSE	finn-b-PD_DEMENTIA	6	23380648	0.1703	NA	0.4731	TRUE	igd	6	23380648	0.0613821	2.99e-08	2251	TRUE	reported	igd	24	TRUE	30.7119
Helicobacter pylori UREA antibody levels	Dementia due to Parkinsons disease	rs7225604	C	T	C	T	0.265767	-0.0018	0.067334	FALSE	FALSE	FALSE	finn-b-PD_DEMENTIA	17	5892651	0.1152	NA	0.9878	TRUE	igd	17	5892651	0.0596391	8.34e-06	2251	TRUE	reported	igd	24	TRUE	19.8582
Helicobacter pylori UREA antibody levels	Dementia due to Parkinsons disease	rs73170803	G	T	G	T	0.284314	0.0492	0.061674	FALSE	FALSE	FALSE	finn-b-PD_DEMENTIA	7	144888368	0.1368	NA	0.719201	TRUE	igd	7	144888368	0.0639915	8.87e-06	2251	TRUE	reported	igd	24	TRUE	19.7402
Helicobacter pylori UREA antibody levels	Dementia due to Parkinsons disease	rs7527635	G	A	G	A	-0.132467	0.0556	0.620328	FALSE	FALSE	FALSE	finn-b-PD_DEMENTIA	1	30460674	0.0906	NA	0.5396	TRUE	igd	1	30460674	0.0299562	9.78e-06	2251	TRUE	reported	igd	24	TRUE	19.5543
Helicobacter pylori UREA antibody levels	Dementia due to Parkinsons disease	rs75477465	A	G	A	G	0.374873	-0.4815	0.034029	FALSE	FALSE	FALSE	finn-b-PD_DEMENTIA	8	68794331	0.288	NA	0.0945802	TRUE	igd	8	68794331	0.0802966	3.03e-06	2251	TRUE	reported	igd	24	TRUE	21.7959
Helicobacter pylori UREA antibody levels	Dementia due to Parkinsons disease	rs9289888	T	C	T	C	0.272084	-0.0581	0.066303	FALSE	FALSE	FALSE	finn-b-PD_DEMENTIA	3	152849257	0.1537	NA	0.7055	TRUE	igd	3	152849257	0.0573847	2.12e-06	2251	TRUE	reported	igd	24	TRUE	22.4809
Helicobacter pylori UREA antibody levels	Secondary parkinsonism	rs111488068	A	G	A	G	-0.234694	-0.0186	0.083711	FALSE	FALSE	FALSE	finn-b-PD2ND	21	30784710	0.1567	NA	0.9057	TRUE	igd	21	30784710	0.0530268	9.6e-06	2251	TRUE	reported	igd	24	TRUE	19.589
Helicobacter pylori UREA antibody levels	Secondary parkinsonism	rs117994655	A	G	A	G	0.402018	0.0373	0.032509	FALSE	FALSE	FALSE	finn-b-PD2ND	19	8188056	0.219	NA	0.8646	TRUE	igd	19	8188056	0.0828335	1.21e-06	2251	TRUE	reported	igd	24	TRUE	23.5548
Helicobacter pylori UREA antibody levels	Secondary parkinsonism	rs12820262	A	G	A	G	0.206073	0.1381	0.177117	FALSE	FALSE	FALSE	finn-b-PD2ND	12	129244638	0.1023	NA	0.1773	TRUE	igd	12	129244638	0.0393175	1.59e-07	2251	TRUE	reported	igd	24	TRUE	27.4707
Helicobacter pylori UREA antibody levels	Secondary parkinsonism	rs134748	T	G	T	G	-0.142202	-0.0077	0.653005	FALSE	FALSE	FALSE	finn-b-PD2ND	22	26543287	0.0725	NA	0.9152	TRUE	igd	22	26543287	0.0306515	3.5e-06	2251	TRUE	reported	igd	24	TRUE	21.5233
Helicobacter pylori UREA antibody levels	Secondary parkinsonism	rs138094865	A	G	A	G	0.587709	0.5113	0.013224	FALSE	FALSE	FALSE	finn-b-PD2ND	11	13506866	0.4236	NA	0.2274	TRUE	igd	11	13506866	0.129945	6.1e-06	2251	TRUE	reported	igd	24	TRUE	20.4553
Helicobacter pylori UREA antibody levels	Secondary parkinsonism	rs143570118	T	C	T	C	0.434126	-0.1462	0.029208	FALSE	FALSE	FALSE	finn-b-PD2ND	17	76370080	0.2517	NA	0.5613	TRUE	igd	17	76370080	0.0926047	2.76e-06	2251	TRUE	reported	igd	24	TRUE	21.9769
Helicobacter pylori UREA antibody levels	Secondary parkinsonism	rs145625743	A	G	A	G	-0.489924	0.584	0.018004	FALSE	FALSE	FALSE	finn-b-PD2ND	4	32143028	0.5223	NA	0.2635	TRUE	igd	4	32143028	0.110471	9.21e-06	2251	TRUE	reported	igd	24	TRUE	19.668
Helicobacter pylori UREA antibody levels	Secondary parkinsonism	rs151106495	C	G	C	G	0.660799	-0.2412	0.010265	FALSE	TRUE	FALSE	finn-b-PD2ND	5	59415232	0.1522	NA	0.1129	TRUE	igd	5	59415232	0.147088	7.04e-06	2251	TRUE	reported	igd	24	TRUE	20.1829
Helicobacter pylori UREA antibody levels	Secondary parkinsonism	rs17466586	T	C	T	C	0.306606	0.2658	0.049456	FALSE	FALSE	FALSE	finn-b-PD2ND	9	121539628	0.1546	NA	0.0856308	TRUE	igd	9	121539628	0.0676325	5.8e-06	2251	TRUE	reported	igd	24	TRUE	20.5518
Helicobacter pylori UREA antibody levels	Secondary parkinsonism	rs186271	A	C	A	C	-0.227002	0.0585	0.092838	FALSE	FALSE	FALSE	finn-b-PD2ND	12	27669716	0.1069	NA	0.584	TRUE	igd	12	27669716	0.0508083	7.9e-06	2251	TRUE	reported	igd	24	TRUE	19.9614
Helicobacter pylori UREA antibody levels	Secondary parkinsonism	rs2975362	C	G	C	G	-0.166699	-0.0999	0.217876	FALSE	TRUE	FALSE	finn-b-PD2ND	8	3721870	0.1135	NA	0.3786	TRUE	igd	8	3721870	0.0367867	5.86e-06	2251	TRUE	reported	igd	24	TRUE	20.5345
Helicobacter pylori UREA antibody levels	Secondary parkinsonism	rs342489	G	A	G	A	-0.321003	-0.0358	0.954214	FALSE	FALSE	FALSE	finn-b-PD2ND	18	3705140	0.2167	NA	0.8686	TRUE	igd	18	3705140	0.0711043	6.35e-06	2251	TRUE	reported	igd	24	TRUE	20.381
Helicobacter pylori UREA antibody levels	Secondary parkinsonism	rs4689912	C	T	C	T	-0.158009	-0.0618	0.267281	FALSE	FALSE	FALSE	finn-b-PD2ND	4	4659633	0.081	NA	0.446	TRUE	igd	4	4659633	0.0331663	1.9e-06	2251	TRUE	reported	igd	24	TRUE	22.6971
Helicobacter pylori UREA antibody levels	Secondary parkinsonism	rs471302	T	C	T	C	-0.135673	-0.1302	0.426673	FALSE	FALSE	FALSE	finn-b-PD2ND	11	126471989	0.0707	NA	0.0654696	TRUE	igd	11	126471989	0.0305841	9.16e-06	2251	TRUE	reported	igd	24	TRUE	19.6787
Helicobacter pylori UREA antibody levels	Secondary parkinsonism	rs60386004	T	A	T	A	0.191768	-0.0047	0.158161	FALSE	TRUE	FALSE	finn-b-PD2ND	14	80136052	0.0837	NA	0.9552	TRUE	igd	14	80136052	0.0407276	2.49e-06	2251	TRUE	reported	igd	24	TRUE	22.1705
Helicobacter pylori UREA antibody levels	Secondary parkinsonism	rs61907106	A	G	A	G	-0.358847	-0.1291	0.048196	FALSE	FALSE	FALSE	finn-b-PD2ND	12	4003258	0.1615	NA	0.424	TRUE	igd	12	4003258	0.0702596	3.27e-07	2251	TRUE	reported	igd	24	TRUE	26.086
Helicobacter pylori UREA antibody levels	Secondary parkinsonism	rs6595602	A	C	A	C	0.133434	-0.096	0.580109	FALSE	FALSE	FALSE	finn-b-PD2ND	5	100283979	0.0715	NA	0.1793	TRUE	igd	5	100283979	0.0301167	9.4e-06	2251	TRUE	reported	igd	24	TRUE	19.6299
Helicobacter pylori UREA antibody levels	Secondary parkinsonism	rs71569678	C	A	C	A	0.340169	-0.0984	0.060345	FALSE	FALSE	FALSE	finn-b-PD2ND	6	23380648	0.1375	NA	0.474	TRUE	igd	6	23380648	0.0613821	2.99e-08	2251	TRUE	reported	igd	24	TRUE	30.7119
Helicobacter pylori UREA antibody levels	Secondary parkinsonism	rs7225604	C	T	C	T	0.265767	0.1622	0.067334	FALSE	FALSE	FALSE	finn-b-PD2ND	17	5892651	0.0924	NA	0.0792392	TRUE	igd	17	5892651	0.0596391	8.34e-06	2251	TRUE	reported	igd	24	TRUE	19.8582
Helicobacter pylori UREA antibody levels	Secondary parkinsonism	rs73170803	G	T	G	T	0.284314	0.1843	0.061674	FALSE	FALSE	FALSE	finn-b-PD2ND	7	144888368	0.11	NA	0.09378	TRUE	igd	7	144888368	0.0639915	8.87e-06	2251	TRUE	reported	igd	24	TRUE	19.7402
Helicobacter pylori UREA antibody levels	Secondary parkinsonism	rs7527635	G	A	G	A	-0.132467	0.0665	0.620328	FALSE	FALSE	FALSE	finn-b-PD2ND	1	30460674	0.0729	NA	0.3613	TRUE	igd	1	30460674	0.0299562	9.78e-06	2251	TRUE	reported	igd	24	TRUE	19.5543
Helicobacter pylori UREA antibody levels	Secondary parkinsonism	rs75477465	A	G	A	G	0.374873	-0.2455	0.034029	FALSE	FALSE	FALSE	finn-b-PD2ND	8	68794331	0.2397	NA	0.3058	TRUE	igd	8	68794331	0.0802966	3.03e-06	2251	TRUE	reported	igd	24	TRUE	21.7959
Helicobacter pylori UREA antibody levels	Secondary parkinsonism	rs9289888	T	C	T	C	0.272084	0.0248	0.066303	FALSE	FALSE	FALSE	finn-b-PD2ND	3	152849257	0.1234	NA	0.8407	TRUE	igd	3	152849257	0.0573847	2.12e-06	2251	TRUE	reported	igd	24	TRUE	22.4809
Helicobacter pylori UREA antibody levels	Parkinson's disease	rs111488068	A	G	A	G	-0.234694	-0.0265	0.083711	FALSE	FALSE	FALSE	ieu-b-7	21	30784710	0.0432	468692	0.539299	TRUE	igd	21	30784710	0.0530268	9.6e-06	2251	TRUE	reported	igd	24	TRUE	19.589
Helicobacter pylori UREA antibody levels	Parkinson's disease	rs117994655	A	G	A	G	0.402018	-0.0296	0.032509	FALSE	FALSE	FALSE	ieu-b-7	19	8188056	0.0494	482730	0.549201	TRUE	igd	19	8188056	0.0828335	1.21e-06	2251	TRUE	reported	igd	24	TRUE	23.5548
Helicobacter pylori UREA antibody levels	Parkinson's disease	rs12820262	A	G	A	G	0.206073	0.0312	0.177117	FALSE	FALSE	FALSE	ieu-b-7	12	129244638	0.0296	468692	0.2913	TRUE	igd	12	129244638	0.0393175	1.59e-07	2251	TRUE	reported	igd	24	TRUE	27.4707
Helicobacter pylori UREA antibody levels	Parkinson's disease	rs134748	T	G	T	G	-0.142202	0.0138	0.653005	FALSE	FALSE	FALSE	ieu-b-7	22	26543287	0.0232	468692	0.5528	TRUE	igd	22	26543287	0.0306515	3.5e-06	2251	TRUE	reported	igd	24	TRUE	21.5233
Helicobacter pylori UREA antibody levels	Parkinson's disease	rs138094865	A	G	A	G	0.587709	0.1434	0.013224	FALSE	FALSE	FALSE	ieu-b-7	11	13506866	0.108	468692	0.184	TRUE	igd	11	13506866	0.129945	6.1e-06	2251	TRUE	reported	igd	24	TRUE	20.4553
Helicobacter pylori UREA antibody levels	Parkinson's disease	rs143570118	T	C	T	C	0.434126	0.0565	0.029208	FALSE	FALSE	FALSE	ieu-b-7	17	76370080	0.0678	27693	0.4047	TRUE	igd	17	76370080	0.0926047	2.76e-06	2251	TRUE	reported	igd	24	TRUE	21.9769
Helicobacter pylori UREA antibody levels	Parkinson's disease	rs145625743	A	G	A	G	-0.489924	0.0184	0.018004	FALSE	FALSE	FALSE	ieu-b-7	4	32143028	0.087	468692	0.8323	TRUE	igd	4	32143028	0.110471	9.21e-06	2251	TRUE	reported	igd	24	TRUE	19.668
Helicobacter pylori UREA antibody levels	Parkinson's disease	rs151106495	C	G	C	G	0.660799	0.0806	0.010265	FALSE	TRUE	FALSE	ieu-b-7	5	59415232	0.1059	468692	0.4464	TRUE	igd	5	59415232	0.147088	7.04e-06	2251	TRUE	reported	igd	24	TRUE	20.1829
Helicobacter pylori UREA antibody levels	Parkinson's disease	rs17466586	T	C	T	C	0.306606	-0.0054	0.049456	FALSE	FALSE	FALSE	ieu-b-7	9	121539628	0.0613	468692	0.9299	TRUE	igd	9	121539628	0.0676325	5.8e-06	2251	TRUE	reported	igd	24	TRUE	20.5518
Helicobacter pylori UREA antibody levels	Parkinson's disease	rs186271	A	C	A	C	-0.227002	-0.0026	0.092838	FALSE	FALSE	FALSE	ieu-b-7	12	27669716	0.0288	482730	0.9269	TRUE	igd	12	27669716	0.0508083	7.9e-06	2251	TRUE	reported	igd	24	TRUE	19.9614
Helicobacter pylori UREA antibody levels	Parkinson's disease	rs2975362	C	G	C	G	-0.166699	0.0782	0.217876	FALSE	TRUE	FALSE	ieu-b-7	8	3721870	0.0276	468692	0.00457699	TRUE	igd	8	3721870	0.0367867	5.86e-06	2251	TRUE	reported	igd	24	TRUE	20.5345
Helicobacter pylori UREA antibody levels	Parkinson's disease	rs342489	G	A	G	A	-0.321003	-0.0272	0.954214	FALSE	FALSE	FALSE	ieu-b-7	18	3705140	0.0633	468692	0.667899	TRUE	igd	18	3705140	0.0711043	6.35e-06	2251	TRUE	reported	igd	24	TRUE	20.381
Helicobacter pylori UREA antibody levels	Parkinson's disease	rs4689912	C	T	C	T	-0.158009	-0.0178	0.267281	FALSE	FALSE	FALSE	ieu-b-7	4	4659633	0.0253	468692	0.4812	TRUE	igd	4	4659633	0.0331663	1.9e-06	2251	TRUE	reported	igd	24	TRUE	22.6971
Helicobacter pylori UREA antibody levels	Parkinson's disease	rs471302	T	C	T	C	-0.135673	0.0302	0.426673	FALSE	FALSE	FALSE	ieu-b-7	11	126471989	0.0226	468692	0.1822	TRUE	igd	11	126471989	0.0305841	9.16e-06	2251	TRUE	reported	igd	24	TRUE	19.6787
Helicobacter pylori UREA antibody levels	Parkinson's disease	rs60386004	T	A	T	A	0.191768	0.0506	0.158161	FALSE	TRUE	FALSE	ieu-b-7	14	80136052	0.0288	468692	0.0791699	TRUE	igd	14	80136052	0.0407276	2.49e-06	2251	TRUE	reported	igd	24	TRUE	22.1705
Helicobacter pylori UREA antibody levels	Parkinson's disease	rs61907106	A	G	A	G	-0.358847	0.003	0.048196	FALSE	FALSE	FALSE	ieu-b-7	12	4003258	0.0585	468692	0.9592	TRUE	igd	12	4003258	0.0702596	3.27e-07	2251	TRUE	reported	igd	24	TRUE	26.086
Helicobacter pylori UREA antibody levels	Parkinson's disease	rs6595602	A	C	A	C	0.133434	-0.0094	0.580109	FALSE	FALSE	FALSE	ieu-b-7	5	100283979	0.0202	482730	0.6422	TRUE	igd	5	100283979	0.0301167	9.4e-06	2251	TRUE	reported	igd	24	TRUE	19.6299
Helicobacter pylori UREA antibody levels	Parkinson's disease	rs71569678	C	A	C	A	0.340169	0.0362	0.060345	FALSE	FALSE	FALSE	ieu-b-7	6	23380648	0.0492	468692	0.462701	TRUE	igd	6	23380648	0.0613821	2.99e-08	2251	TRUE	reported	igd	24	TRUE	30.7119
Helicobacter pylori UREA antibody levels	Parkinson's disease	rs7225604	C	T	C	T	0.265767	0.0974	0.067334	FALSE	FALSE	FALSE	ieu-b-7	17	5892651	0.0501	13655	0.05188	TRUE	igd	17	5892651	0.0596391	8.34e-06	2251	TRUE	reported	igd	24	TRUE	19.8582
Helicobacter pylori UREA antibody levels	Parkinson's disease	rs7527635	G	A	G	A	-0.132467	0.0283	0.620328	FALSE	FALSE	FALSE	ieu-b-7	1	30460674	0.0203	482730	0.1633	TRUE	igd	1	30460674	0.0299562	9.78e-06	2251	TRUE	reported	igd	24	TRUE	19.5543
Helicobacter pylori UREA antibody levels	Parkinson's disease	rs75477465	A	G	A	G	0.374873	-0.0366	0.034029	FALSE	FALSE	FALSE	ieu-b-7	8	68794331	0.0644	468692	0.5699	TRUE	igd	8	68794331	0.0802966	3.03e-06	2251	TRUE	reported	igd	24	TRUE	21.7959
Helicobacter pylori UREA antibody levels	Parkinson's disease	rs9273219	A	G	A	G	0.357716	-0.075	0.053461	FALSE	FALSE	FALSE	ieu-b-7	6	32613758	0.0753	3056	0.3195	TRUE	igd	6	32613758	0.0804616	8.76e-06	2251	TRUE	reported	igd	24	TRUE	19.7651
Helicobacter pylori UREA antibody levels	Parkinson's disease	rs9289888	T	C	T	C	0.272084	0.0415	0.066303	FALSE	FALSE	FALSE	ieu-b-7	3	152849491	0.0431	468692	0.3359	TRUE	igd	3	152849257	0.0573847	2.12e-06	2251	TRUE	reported	igd	24	TRUE	22.4809
Helicobacter pylori VacA antibody levels	Parkinson's disease motor subtype (tremor to postural instability/gait difficulty score ratio)	rs10246445	C	A	C	A	-0.488144	0.044	0.028197	FALSE	FALSE	FALSE	ebi-a-GCST90000015	7	2981123	0.0813	3212	0.588	TRUE	igd	7	2981123	0.106857	4.92e-06	1571	TRUE	reported	igd	25	TRUE	20.8684
Helicobacter pylori VacA antibody levels	Parkinson's disease motor subtype (tremor to postural instability/gait difficulty score ratio)	rs11044935	T	A	T	A	0.428278	0.0715	0.039367	FALSE	TRUE	TRUE	ebi-a-GCST90000015	12	20062085	0.0706	3212	0.311	TRUE	igd	12	20062085	0.0905091	2.22e-06	1571	TRUE	reported	igd	25	FALSE	22.3907
Helicobacter pylori VacA antibody levels	Parkinson's disease motor subtype (tremor to postural instability/gait difficulty score ratio)	rs113063793	T	A	T	A	0.373402	-0.0245	0.056242	FALSE	TRUE	TRUE	ebi-a-GCST90000015	1	217309978	0.0509	3212	0.6297	TRUE	igd	1	217309978	0.075648	7.97e-07	1571	TRUE	reported	igd	25	FALSE	24.3645
Helicobacter pylori VacA antibody levels	Parkinson's disease motor subtype (tremor to postural instability/gait difficulty score ratio)	rs113444413	C	A	C	A	-0.412514	-0.0491	0.040013	FALSE	FALSE	FALSE	ebi-a-GCST90000015	15	27474352	0.0631	3212	0.4371	TRUE	igd	15	27474352	0.0931645	9.52e-06	1571	TRUE	reported	igd	25	TRUE	19.6054
Helicobacter pylori VacA antibody levels	Parkinson's disease motor subtype (tremor to postural instability/gait difficulty score ratio)	rs113845906	A	G	A	G	0.413478	0.1307	0.045066	FALSE	FALSE	FALSE	ebi-a-GCST90000015	3	94372336	0.069	3212	0.0579802	TRUE	igd	3	94372336	0.0845187	9.97e-07	1571	TRUE	reported	igd	25	TRUE	23.9331
Helicobacter pylori VacA antibody levels	Parkinson's disease motor subtype (tremor to postural instability/gait difficulty score ratio)	rs117077218	T	C	T	C	0.640222	-0.0834	0.016656	FALSE	FALSE	FALSE	ebi-a-GCST90000015	10	90083333	0.102	3212	0.4133	TRUE	igd	10	90083333	0.138755	3.95e-06	1571	TRUE	reported	igd	25	TRUE	21.2894
Helicobacter pylori VacA antibody levels	Parkinson's disease motor subtype (tremor to postural instability/gait difficulty score ratio)	rs11844235	C	T	C	T	0.393854	0.0668	0.040883	FALSE	FALSE	FALSE	ebi-a-GCST90000015	14	101483388	0.0681	3212	0.3266	TRUE	igd	14	101483388	0.0891001	9.85e-06	1571	TRUE	reported	igd	25	TRUE	19.5395
Helicobacter pylori VacA antibody levels	Parkinson's disease motor subtype (tremor to postural instability/gait difficulty score ratio)	rs133537	C	T	C	T	-0.173609	0.0201	0.615079	FALSE	FALSE	FALSE	ebi-a-GCST90000015	22	48595971	0.0293	3212	0.4942	TRUE	igd	22	48595971	0.0367088	2.25e-06	1571	TRUE	reported	igd	25	TRUE	22.3668
Helicobacter pylori VacA antibody levels	Parkinson's disease motor subtype (tremor to postural instability/gait difficulty score ratio)	rs148556020	A	T	A	T	0.63085	-0.0223	0.016883	FALSE	TRUE	TRUE	ebi-a-GCST90000015	12	28904914	0.1209	3212	0.8534	TRUE	igd	12	28904914	0.137457	4.44e-06	1571	TRUE	reported	igd	25	FALSE	21.0629
Helicobacter pylori VacA antibody levels	Parkinson's disease motor subtype (tremor to postural instability/gait difficulty score ratio)	rs1530121	C	T	C	T	-0.266111	0.0278	0.86313	FALSE	FALSE	FALSE	ebi-a-GCST90000015	5	124624902	0.0357	3212	0.4366	TRUE	igd	5	124624902	0.0511414	1.96e-07	1571	TRUE	reported	igd	25	TRUE	27.0757
Helicobacter pylori VacA antibody levels	Parkinson's disease motor subtype (tremor to postural instability/gait difficulty score ratio)	rs372744619	G	A	G	A	0.887411	0.0535	0.010519	FALSE	FALSE	FALSE	ebi-a-GCST90000015	6	32439360	0.0798	3212	0.5029	TRUE	igd	6	32434141	0.173802	3.29e-07	1571	TRUE	reported	igd	25	TRUE	26.0699
Helicobacter pylori VacA antibody levels	Parkinson's disease motor subtype (tremor to postural instability/gait difficulty score ratio)	rs59104649	T	A	T	A	0.68347	-0.2636	0.014016	FALSE	TRUE	TRUE	ebi-a-GCST90000015	10	129150690	0.1509	3212	0.0806696	TRUE	igd	10	129150690	0.147207	3.44e-06	1571	TRUE	reported	igd	25	FALSE	21.5567
Helicobacter pylori VacA antibody levels	Parkinson's disease motor subtype (tremor to postural instability/gait difficulty score ratio)	rs603962	T	A	T	A	-0.176774	0.0034	0.270085	FALSE	TRUE	TRUE	ebi-a-GCST90000015	11	128620761	0.0286	3212	0.904	TRUE	igd	11	128620761	0.0395848	7.98e-06	1571	TRUE	reported	igd	25	FALSE	19.9425
Helicobacter pylori VacA antibody levels	Parkinson's disease motor subtype (tremor to postural instability/gait difficulty score ratio)	rs7019543	T	G	T	G	0.18107	0.0064	0.320078	FALSE	FALSE	FALSE	ebi-a-GCST90000015	9	110365310	0.0258	3212	0.804	TRUE	igd	9	110365310	0.0380994	2.01e-06	1571	TRUE	reported	igd	25	TRUE	22.5869
Helicobacter pylori VacA antibody levels	Parkinson's disease motor subtype (tremor to postural instability/gait difficulty score ratio)	rs72645538	G	A	G	A	0.752792	-0.0252	0.011992	FALSE	FALSE	FALSE	ebi-a-GCST90000015	1	9453174	0.1048	3212	0.8099	TRUE	igd	1	9453174	0.164377	4.66e-06	1571	TRUE	reported	igd	25	TRUE	20.9734
Helicobacter pylori VacA antibody levels	Parkinson's disease motor subtype (tremor to postural instability/gait difficulty score ratio)	rs73330587	C	A	C	A	0.330357	0.0251	0.058766	FALSE	FALSE	FALSE	ebi-a-GCST90000015	5	178270857	0.0526	3212	0.6332	TRUE	igd	5	178270857	0.0747735	9.96e-06	1571	TRUE	reported	igd	25	TRUE	19.5196
Helicobacter pylori VacA antibody levels	Parkinson's disease motor subtype (tremor to postural instability/gait difficulty score ratio)	rs73500239	C	G	C	G	0.236088	0.007	0.144805	FALSE	TRUE	TRUE	ebi-a-GCST90000015	16	1332341	0.0375	3212	0.8526	TRUE	igd	16	1332341	0.0500401	2.38e-06	1571	TRUE	reported	igd	25	FALSE	22.2593
Helicobacter pylori VacA antibody levels	Parkinson's disease motor subtype (tremor to postural instability/gait difficulty score ratio)	rs7629580	T	C	T	C	-0.172759	-0.0052	0.347934	FALSE	FALSE	FALSE	ebi-a-GCST90000015	3	61392992	0.0281	3212	0.8528	TRUE	igd	3	61392992	0.0384305	6.94e-06	1571	TRUE	reported	igd	25	TRUE	20.2083
Helicobacter pylori VacA antibody levels	Parkinson's disease motor subtype (tremor to postural instability/gait difficulty score ratio)	rs77497849	G	A	G	A	0.264227	0.016	0.119223	FALSE	FALSE	FALSE	ebi-a-GCST90000015	7	32049959	0.0375	3212	0.6703	TRUE	igd	7	32049959	0.0538191	9.13e-07	1571	TRUE	reported	igd	25	TRUE	24.1036
Helicobacter pylori VacA antibody levels	Parkinson's disease motor subtype (tremor to postural instability/gait difficulty score ratio)	rs77523813	A	G	A	G	0.760968	-0.2466	0.010749	FALSE	FALSE	FALSE	ebi-a-GCST90000015	7	98150783	0.1038	3212	0.0175001	TRUE	igd	7	98150783	0.171539	9.16e-06	1571	TRUE	reported	igd	25	TRUE	19.6792
Helicobacter pylori VacA antibody levels	Parkinson's disease motor subtype (tremor to postural instability/gait difficulty score ratio)	rs78204175	G	C	G	C	-0.230246	-0.043	0.140789	FALSE	TRUE	TRUE	ebi-a-GCST90000015	4	157587893	0.0363	3212	0.2357	TRUE	igd	4	157587893	0.0508353	5.92e-06	1571	TRUE	reported	igd	25	FALSE	20.5141
Helicobacter pylori VacA antibody levels	Parkinson's disease motor subtype (tremor to postural instability/gait difficulty score ratio)	rs79896136	T	C	T	C	0.591877	0.0607	0.017846	FALSE	FALSE	FALSE	ebi-a-GCST90000015	13	110054060	0.1001	3212	0.5439	TRUE	igd	13	110054060	0.133853	9.79e-06	1571	TRUE	reported	igd	25	TRUE	19.5527
Helicobacter pylori VacA antibody levels	Parkinson's disease motor subtype (tremor to postural instability/gait difficulty score ratio)	rs80049396	G	T	G	T	0.395059	0.0857	0.042782	FALSE	FALSE	FALSE	ebi-a-GCST90000015	4	41011406	0.0614	3212	0.1628	TRUE	igd	4	41011406	0.0883177	7.71e-06	1571	TRUE	reported	igd	25	TRUE	20.0091
Helicobacter pylori VacA antibody levels	Parkinson's disease motor subtype (tremor to postural instability/gait difficulty score ratio)	rs9606224	T	C	T	C	0.507461	-0.0406	0.029841	FALSE	FALSE	FALSE	ebi-a-GCST90000015	22	20034187	0.0819	3212	0.619699	TRUE	igd	22	20034187	0.10223	6.91e-07	1571	TRUE	reported	igd	25	TRUE	24.6404
Helicobacter pylori VacA antibody levels	Other drug-induced secondary parkinsonism	rs11044935	T	A	T	A	0.428278	0.1663	0.039367	FALSE	TRUE	FALSE	finn-b-OTHER_DRUGADVERS_SECONDA_PARKINSONI	12	20062085	0.3396	NA	0.6243	TRUE	igd	12	20062085	0.0905091	2.22e-06	1571	TRUE	reported	igd	25	TRUE	22.3907
Helicobacter pylori VacA antibody levels	Other drug-induced secondary parkinsonism	rs113063793	T	A	T	A	0.373402	-0.1642	0.056242	FALSE	TRUE	FALSE	finn-b-OTHER_DRUGADVERS_SECONDA_PARKINSONI	1	217309978	0.2532	NA	0.5165	TRUE	igd	1	217309978	0.075648	7.97e-07	1571	TRUE	reported	igd	25	TRUE	24.3645
Helicobacter pylori VacA antibody levels	Other drug-induced secondary parkinsonism	rs113444413	C	A	C	A	-0.412514	-0.058	0.040013	FALSE	FALSE	FALSE	finn-b-OTHER_DRUGADVERS_SECONDA_PARKINSONI	15	27474352	0.2476	NA	0.8147	TRUE	igd	15	27474352	0.0931645	9.52e-06	1571	TRUE	reported	igd	25	TRUE	19.6054
Helicobacter pylori VacA antibody levels	Other drug-induced secondary parkinsonism	rs113845906	A	G	A	G	0.413478	0.0431	0.045066	FALSE	FALSE	FALSE	finn-b-OTHER_DRUGADVERS_SECONDA_PARKINSONI	3	94372336	0.5187	NA	0.9338	TRUE	igd	3	94372336	0.0845187	9.97e-07	1571	TRUE	reported	igd	25	TRUE	23.9331
Helicobacter pylori VacA antibody levels	Other drug-induced secondary parkinsonism	rs117077218	T	C	T	C	0.640222	0.6794	0.016656	FALSE	FALSE	FALSE	finn-b-OTHER_DRUGADVERS_SECONDA_PARKINSONI	10	90083333	0.47	NA	0.1483	TRUE	igd	10	90083333	0.138755	3.95e-06	1571	TRUE	reported	igd	25	TRUE	21.2894
Helicobacter pylori VacA antibody levels	Other drug-induced secondary parkinsonism	rs11844235	C	T	C	T	0.393854	0.1297	0.040883	FALSE	FALSE	FALSE	finn-b-OTHER_DRUGADVERS_SECONDA_PARKINSONI	14	101483388	0.2175	NA	0.5509	TRUE	igd	14	101483388	0.0891001	9.85e-06	1571	TRUE	reported	igd	25	TRUE	19.5395
Helicobacter pylori VacA antibody levels	Other drug-induced secondary parkinsonism	rs133537	C	T	C	T	-0.173609	0.129	0.615079	FALSE	FALSE	FALSE	finn-b-OTHER_DRUGADVERS_SECONDA_PARKINSONI	22	48595971	0.1192	NA	0.2791	TRUE	igd	22	48595971	0.0367088	2.25e-06	1571	TRUE	reported	igd	25	TRUE	22.3668
Helicobacter pylori VacA antibody levels	Other drug-induced secondary parkinsonism	rs148556020	A	T	A	T	0.63085	-0.2978	0.016883	FALSE	TRUE	FALSE	finn-b-OTHER_DRUGADVERS_SECONDA_PARKINSONI	12	28990603	0.3547	NA	0.4012	TRUE	igd	12	28904914	0.137457	4.44e-06	1571	TRUE	reported	igd	25	TRUE	21.0629
Helicobacter pylori VacA antibody levels	Other drug-induced secondary parkinsonism	rs1530121	C	T	C	T	-0.266111	-0.3824	0.86313	FALSE	FALSE	FALSE	finn-b-OTHER_DRUGADVERS_SECONDA_PARKINSONI	5	124624902	0.1949	NA	0.0498104	TRUE	igd	5	124624902	0.0511414	1.96e-07	1571	TRUE	reported	igd	25	TRUE	27.0757
Helicobacter pylori VacA antibody levels	Other drug-induced secondary parkinsonism	rs372744619	G	A	G	A	0.887411	-0.331	0.010519	FALSE	FALSE	FALSE	finn-b-OTHER_DRUGADVERS_SECONDA_PARKINSONI	6	32434141	0.3555	NA	0.3519	TRUE	igd	6	32434141	0.173802	3.29e-07	1571	TRUE	reported	igd	25	TRUE	26.0699
Helicobacter pylori VacA antibody levels	Other drug-induced secondary parkinsonism	rs59104649	T	A	T	A	0.68347	0.5836	0.014016	FALSE	TRUE	FALSE	finn-b-OTHER_DRUGADVERS_SECONDA_PARKINSONI	10	129150690	0.3124	NA	0.0617305	TRUE	igd	10	129150690	0.147207	3.44e-06	1571	TRUE	reported	igd	25	TRUE	21.5567
Helicobacter pylori VacA antibody levels	Other drug-induced secondary parkinsonism	rs603962	T	A	T	A	-0.176774	-0.0933	0.270085	FALSE	TRUE	FALSE	finn-b-OTHER_DRUGADVERS_SECONDA_PARKINSONI	11	128620761	0.1348	NA	0.4888	TRUE	igd	11	128620761	0.0395848	7.98e-06	1571	TRUE	reported	igd	25	TRUE	19.9425
Helicobacter pylori VacA antibody levels	Other drug-induced secondary parkinsonism	rs7019543	T	G	T	G	0.18107	0.168	0.320078	FALSE	FALSE	FALSE	finn-b-OTHER_DRUGADVERS_SECONDA_PARKINSONI	9	110365310	0.1333	NA	0.2076	TRUE	igd	9	110365310	0.0380994	2.01e-06	1571	TRUE	reported	igd	25	TRUE	22.5869
Helicobacter pylori VacA antibody levels	Other drug-induced secondary parkinsonism	rs72645538	G	A	G	A	0.752792	1.4658	0.011992	FALSE	FALSE	FALSE	finn-b-OTHER_DRUGADVERS_SECONDA_PARKINSONI	1	9453174	0.7567	NA	0.05274	TRUE	igd	1	9453174	0.164377	4.66e-06	1571	TRUE	reported	igd	25	TRUE	20.9734
Helicobacter pylori VacA antibody levels	Other drug-induced secondary parkinsonism	rs73330587	C	A	C	A	0.330357	0.3392	0.058766	FALSE	FALSE	FALSE	finn-b-OTHER_DRUGADVERS_SECONDA_PARKINSONI	5	178270857	0.393	NA	0.388	TRUE	igd	5	178270857	0.0747735	9.96e-06	1571	TRUE	reported	igd	25	TRUE	19.5196
Helicobacter pylori VacA antibody levels	Other drug-induced secondary parkinsonism	rs73500239	C	G	C	G	0.236088	0.2869	0.144805	FALSE	TRUE	FALSE	finn-b-OTHER_DRUGADVERS_SECONDA_PARKINSONI	16	1332341	0.1955	NA	0.1422	TRUE	igd	16	1332341	0.0500401	2.38e-06	1571	TRUE	reported	igd	25	TRUE	22.2593
Helicobacter pylori VacA antibody levels	Other drug-induced secondary parkinsonism	rs7629580	T	C	T	C	-0.172759	-0.142	0.347934	FALSE	FALSE	FALSE	finn-b-OTHER_DRUGADVERS_SECONDA_PARKINSONI	3	61392992	0.1351	NA	0.2932	TRUE	igd	3	61392992	0.0384305	6.94e-06	1571	TRUE	reported	igd	25	TRUE	20.2083
Helicobacter pylori VacA antibody levels	Other drug-induced secondary parkinsonism	rs77497849	G	A	G	A	0.264227	0.3403	0.119223	FALSE	FALSE	FALSE	finn-b-OTHER_DRUGADVERS_SECONDA_PARKINSONI	7	32049959	0.2039	NA	0.0950802	TRUE	igd	7	32049959	0.0538191	9.13e-07	1571	TRUE	reported	igd	25	TRUE	24.1036
Helicobacter pylori VacA antibody levels	Other drug-induced secondary parkinsonism	rs77523813	A	G	A	G	0.760968	-0.2367	0.010749	FALSE	FALSE	FALSE	finn-b-OTHER_DRUGADVERS_SECONDA_PARKINSONI	7	98150783	0.888	NA	0.7898	TRUE	igd	7	98150783	0.171539	9.16e-06	1571	TRUE	reported	igd	25	TRUE	19.6792
Helicobacter pylori VacA antibody levels	Other drug-induced secondary parkinsonism	rs78204175	G	C	G	C	-0.230246	-0.3218	0.140789	FALSE	TRUE	FALSE	finn-b-OTHER_DRUGADVERS_SECONDA_PARKINSONI	4	157587893	0.1792	NA	0.0725304	TRUE	igd	4	157587893	0.0508353	5.92e-06	1571	TRUE	reported	igd	25	TRUE	20.5141
Helicobacter pylori VacA antibody levels	Other drug-induced secondary parkinsonism	rs79896136	T	C	T	C	0.591877	-0.3588	0.017846	FALSE	FALSE	FALSE	finn-b-OTHER_DRUGADVERS_SECONDA_PARKINSONI	13	110054060	0.8226	NA	0.6627	TRUE	igd	13	110054060	0.133853	9.79e-06	1571	TRUE	reported	igd	25	TRUE	19.5527
Helicobacter pylori VacA antibody levels	Other drug-induced secondary parkinsonism	rs80049396	G	T	G	T	0.395059	-0.0467	0.042782	FALSE	FALSE	FALSE	finn-b-OTHER_DRUGADVERS_SECONDA_PARKINSONI	4	41011406	0.3361	NA	0.8895	TRUE	igd	4	41011406	0.0883177	7.71e-06	1571	TRUE	reported	igd	25	TRUE	20.0091
Helicobacter pylori VacA antibody levels	Other drug-induced secondary parkinsonism	rs9606224	T	C	T	C	0.507461	-0.314	0.029841	FALSE	FALSE	FALSE	finn-b-OTHER_DRUGADVERS_SECONDA_PARKINSONI	22	20034187	0.266	NA	0.2378	TRUE	igd	22	20034187	0.10223	6.91e-07	1571	TRUE	reported	igd	25	TRUE	24.6404
Helicobacter pylori VacA antibody levels	Dementia due to Parkinsons disease	rs11044935	T	A	T	A	0.428278	-0.246	0.039367	FALSE	TRUE	FALSE	finn-b-PD_DEMENTIA	12	20062085	0.2572	NA	0.3388	TRUE	igd	12	20062085	0.0905091	2.22e-06	1571	TRUE	reported	igd	25	TRUE	22.3907
Helicobacter pylori VacA antibody levels	Dementia due to Parkinsons disease	rs113063793	T	A	T	A	0.373402	0.0456	0.056242	FALSE	TRUE	FALSE	finn-b-PD_DEMENTIA	1	217309978	0.1902	NA	0.8107	TRUE	igd	1	217309978	0.075648	7.97e-07	1571	TRUE	reported	igd	25	TRUE	24.3645
Helicobacter pylori VacA antibody levels	Dementia due to Parkinsons disease	rs113444413	C	A	C	A	-0.412514	0.1813	0.040013	FALSE	FALSE	FALSE	finn-b-PD_DEMENTIA	15	27474352	0.1857	NA	0.329	TRUE	igd	15	27474352	0.0931645	9.52e-06	1571	TRUE	reported	igd	25	TRUE	19.6054
Helicobacter pylori VacA antibody levels	Dementia due to Parkinsons disease	rs113845906	A	G	A	G	0.413478	-0.2227	0.045066	FALSE	FALSE	FALSE	finn-b-PD_DEMENTIA	3	94372336	0.3984	NA	0.5762	TRUE	igd	3	94372336	0.0845187	9.97e-07	1571	TRUE	reported	igd	25	TRUE	23.9331
Helicobacter pylori VacA antibody levels	Dementia due to Parkinsons disease	rs117077218	T	C	T	C	0.640222	0.6748	0.016656	FALSE	FALSE	FALSE	finn-b-PD_DEMENTIA	10	90083333	0.3569	NA	0.0586503	TRUE	igd	10	90083333	0.138755	3.95e-06	1571	TRUE	reported	igd	25	TRUE	21.2894
Helicobacter pylori VacA antibody levels	Dementia due to Parkinsons disease	rs11844235	C	T	C	T	0.393854	-0.0223	0.040883	FALSE	FALSE	FALSE	finn-b-PD_DEMENTIA	14	101483388	0.1645	NA	0.8922	TRUE	igd	14	101483388	0.0891001	9.85e-06	1571	TRUE	reported	igd	25	TRUE	19.5395
Helicobacter pylori VacA antibody levels	Dementia due to Parkinsons disease	rs133537	C	T	C	T	-0.173609	0.0404	0.615079	FALSE	FALSE	FALSE	finn-b-PD_DEMENTIA	22	48595971	0.0888	NA	0.649	TRUE	igd	22	48595971	0.0367088	2.25e-06	1571	TRUE	reported	igd	25	TRUE	22.3668
Helicobacter pylori VacA antibody levels	Dementia due to Parkinsons disease	rs148556020	A	T	A	T	0.63085	-0.2355	0.016883	FALSE	TRUE	FALSE	finn-b-PD_DEMENTIA	12	28990603	0.2627	NA	0.37	TRUE	igd	12	28904914	0.137457	4.44e-06	1571	TRUE	reported	igd	25	TRUE	21.0629
Helicobacter pylori VacA antibody levels	Dementia due to Parkinsons disease	rs1530121	C	T	C	T	-0.266111	-0.2041	0.86313	FALSE	FALSE	FALSE	finn-b-PD_DEMENTIA	5	124624902	0.1444	NA	0.1576	TRUE	igd	5	124624902	0.0511414	1.96e-07	1571	TRUE	reported	igd	25	TRUE	27.0757
Helicobacter pylori VacA antibody levels	Dementia due to Parkinsons disease	rs372744619	G	A	G	A	0.887411	0.828	0.010519	FALSE	FALSE	FALSE	finn-b-PD_DEMENTIA	6	32434141	0.275	NA	0.00260699	TRUE	igd	6	32434141	0.173802	3.29e-07	1571	TRUE	reported	igd	25	TRUE	26.0699
Helicobacter pylori VacA antibody levels	Dementia due to Parkinsons disease	rs59104649	T	A	T	A	0.68347	-0.0842	0.014016	FALSE	TRUE	FALSE	finn-b-PD_DEMENTIA	10	129150690	0.2341	NA	0.7191	TRUE	igd	10	129150690	0.147207	3.44e-06	1571	TRUE	reported	igd	25	TRUE	21.5567
Helicobacter pylori VacA antibody levels	Dementia due to Parkinsons disease	rs603962	T	A	T	A	-0.176774	0.0008	0.270085	FALSE	TRUE	FALSE	finn-b-PD_DEMENTIA	11	128620761	0.1002	NA	0.9939	TRUE	igd	11	128620761	0.0395848	7.98e-06	1571	TRUE	reported	igd	25	TRUE	19.9425
Helicobacter pylori VacA antibody levels	Dementia due to Parkinsons disease	rs7019543	T	G	T	G	0.18107	-0.125	0.320078	FALSE	FALSE	FALSE	finn-b-PD_DEMENTIA	9	110365310	0.0993	NA	0.2079	TRUE	igd	9	110365310	0.0380994	2.01e-06	1571	TRUE	reported	igd	25	TRUE	22.5869
Helicobacter pylori VacA antibody levels	Dementia due to Parkinsons disease	rs72645538	G	A	G	A	0.752792	0.7632	0.011992	FALSE	FALSE	FALSE	finn-b-PD_DEMENTIA	1	9453174	0.6086	NA	0.2098	TRUE	igd	1	9453174	0.164377	4.66e-06	1571	TRUE	reported	igd	25	TRUE	20.9734
Helicobacter pylori VacA antibody levels	Dementia due to Parkinsons disease	rs73330587	C	A	C	A	0.330357	0.1869	0.058766	FALSE	FALSE	FALSE	finn-b-PD_DEMENTIA	5	178270857	0.2887	NA	0.517299	TRUE	igd	5	178270857	0.0747735	9.96e-06	1571	TRUE	reported	igd	25	TRUE	19.5196
Helicobacter pylori VacA antibody levels	Dementia due to Parkinsons disease	rs73500239	C	G	C	G	0.236088	-0.0864	0.144805	FALSE	TRUE	FALSE	finn-b-PD_DEMENTIA	16	1332341	0.143	NA	0.5456	TRUE	igd	16	1332341	0.0500401	2.38e-06	1571	TRUE	reported	igd	25	TRUE	22.2593
Helicobacter pylori VacA antibody levels	Dementia due to Parkinsons disease	rs7629580	T	C	T	C	-0.172759	0.2714	0.347934	FALSE	FALSE	FALSE	finn-b-PD_DEMENTIA	3	61392992	0.1007	NA	0.00702102	TRUE	igd	3	61392992	0.0384305	6.94e-06	1571	TRUE	reported	igd	25	TRUE	20.2083
Helicobacter pylori VacA antibody levels	Dementia due to Parkinsons disease	rs77497849	G	A	G	A	0.264227	-0.0085	0.119223	FALSE	FALSE	FALSE	finn-b-PD_DEMENTIA	7	32049959	0.1504	NA	0.9547	TRUE	igd	7	32049959	0.0538191	9.13e-07	1571	TRUE	reported	igd	25	TRUE	24.1036
Helicobacter pylori VacA antibody levels	Dementia due to Parkinsons disease	rs77523813	A	G	A	G	0.760968	-0.5876	0.010749	FALSE	FALSE	FALSE	finn-b-PD_DEMENTIA	7	98150783	0.6647	NA	0.3768	TRUE	igd	7	98150783	0.171539	9.16e-06	1571	TRUE	reported	igd	25	TRUE	19.6792
Helicobacter pylori VacA antibody levels	Dementia due to Parkinsons disease	rs78204175	G	C	G	C	-0.230246	-0.3187	0.140789	FALSE	TRUE	FALSE	finn-b-PD_DEMENTIA	4	157587893	0.1321	NA	0.0158599	TRUE	igd	4	157587893	0.0508353	5.92e-06	1571	TRUE	reported	igd	25	TRUE	20.5141
Helicobacter pylori VacA antibody levels	Dementia due to Parkinsons disease	rs79896136	T	C	T	C	0.591877	0.7062	0.017846	FALSE	FALSE	FALSE	finn-b-PD_DEMENTIA	13	110054060	0.6156	NA	0.2513	TRUE	igd	13	110054060	0.133853	9.79e-06	1571	TRUE	reported	igd	25	TRUE	19.5527
Helicobacter pylori VacA antibody levels	Dementia due to Parkinsons disease	rs80049396	G	T	G	T	0.395059	0.2048	0.042782	FALSE	FALSE	FALSE	finn-b-PD_DEMENTIA	4	41011406	0.2516	NA	0.4157	TRUE	igd	4	41011406	0.0883177	7.71e-06	1571	TRUE	reported	igd	25	TRUE	20.0091
Helicobacter pylori VacA antibody levels	Dementia due to Parkinsons disease	rs9606224	T	C	T	C	0.507461	0.248	0.029841	FALSE	FALSE	FALSE	finn-b-PD_DEMENTIA	22	20034187	0.2002	NA	0.2154	TRUE	igd	22	20034187	0.10223	6.91e-07	1571	TRUE	reported	igd	25	TRUE	24.6404
Helicobacter pylori VacA antibody levels	Secondary parkinsonism	rs11044935	T	A	T	A	0.428278	-0.0427	0.039367	FALSE	TRUE	FALSE	finn-b-PD2ND	12	20062085	0.2039	NA	0.834	TRUE	igd	12	20062085	0.0905091	2.22e-06	1571	TRUE	reported	igd	25	TRUE	22.3907
Helicobacter pylori VacA antibody levels	Secondary parkinsonism	rs113063793	T	A	T	A	0.373402	-0.1494	0.056242	FALSE	TRUE	FALSE	finn-b-PD2ND	1	217309978	0.1522	NA	0.3262	TRUE	igd	1	217309978	0.075648	7.97e-07	1571	TRUE	reported	igd	25	TRUE	24.3645
Helicobacter pylori VacA antibody levels	Secondary parkinsonism	rs113444413	C	A	C	A	-0.412514	0.1409	0.040013	FALSE	FALSE	FALSE	finn-b-PD2ND	15	27474352	0.1483	NA	0.3421	TRUE	igd	15	27474352	0.0931645	9.52e-06	1571	TRUE	reported	igd	25	TRUE	19.6054
Helicobacter pylori VacA antibody levels	Secondary parkinsonism	rs113845906	A	G	A	G	0.413478	-0.0207	0.045066	FALSE	FALSE	FALSE	finn-b-PD2ND	3	94372336	0.3089	NA	0.9465	TRUE	igd	3	94372336	0.0845187	9.97e-07	1571	TRUE	reported	igd	25	TRUE	23.9331
Helicobacter pylori VacA antibody levels	Secondary parkinsonism	rs117077218	T	C	T	C	0.640222	-0.0419	0.016656	FALSE	FALSE	FALSE	finn-b-PD2ND	10	90083333	0.2811	NA	0.8814	TRUE	igd	10	90083333	0.138755	3.95e-06	1571	TRUE	reported	igd	25	TRUE	21.2894
Helicobacter pylori VacA antibody levels	Secondary parkinsonism	rs11844235	C	T	C	T	0.393854	-0.0575	0.040883	FALSE	FALSE	FALSE	finn-b-PD2ND	14	101483388	0.1315	NA	0.6617	TRUE	igd	14	101483388	0.0891001	9.85e-06	1571	TRUE	reported	igd	25	TRUE	19.5395
Helicobacter pylori VacA antibody levels	Secondary parkinsonism	rs133537	C	T	C	T	-0.173609	0.1325	0.615079	FALSE	FALSE	FALSE	finn-b-PD2ND	22	48595971	0.0715	NA	0.0639602	TRUE	igd	22	48595971	0.0367088	2.25e-06	1571	TRUE	reported	igd	25	TRUE	22.3668
Helicobacter pylori VacA antibody levels	Secondary parkinsonism	rs148556020	A	T	A	T	0.63085	-0.3155	0.016883	FALSE	TRUE	FALSE	finn-b-PD2ND	12	28990603	0.2141	NA	0.1405	TRUE	igd	12	28904914	0.137457	4.44e-06	1571	TRUE	reported	igd	25	TRUE	21.0629
Helicobacter pylori VacA antibody levels	Secondary parkinsonism	rs1530121	C	T	C	T	-0.266111	-0.2393	0.86313	FALSE	FALSE	FALSE	finn-b-PD2ND	5	124624902	0.1168	NA	0.0405201	TRUE	igd	5	124624902	0.0511414	1.96e-07	1571	TRUE	reported	igd	25	TRUE	27.0757
Helicobacter pylori VacA antibody levels	Secondary parkinsonism	rs372744619	G	A	G	A	0.887411	-0.1752	0.010519	FALSE	FALSE	FALSE	finn-b-PD2ND	6	32434141	0.2125	NA	0.4096	TRUE	igd	6	32434141	0.173802	3.29e-07	1571	TRUE	reported	igd	25	TRUE	26.0699
Helicobacter pylori VacA antibody levels	Secondary parkinsonism	rs59104649	T	A	T	A	0.68347	-0.0243	0.014016	FALSE	TRUE	FALSE	finn-b-PD2ND	10	129150690	0.188	NA	0.8972	TRUE	igd	10	129150690	0.147207	3.44e-06	1571	TRUE	reported	igd	25	TRUE	21.5567
Helicobacter pylori VacA antibody levels	Secondary parkinsonism	rs603962	T	A	T	A	-0.176774	-0.158	0.270085	FALSE	TRUE	FALSE	finn-b-PD2ND	11	128620761	0.0808	NA	0.0503999	TRUE	igd	11	128620761	0.0395848	7.98e-06	1571	TRUE	reported	igd	25	TRUE	19.9425
Helicobacter pylori VacA antibody levels	Secondary parkinsonism	rs7019543	T	G	T	G	0.18107	0.0285	0.320078	FALSE	FALSE	FALSE	finn-b-PD2ND	9	110365310	0.0802	NA	0.7226	TRUE	igd	9	110365310	0.0380994	2.01e-06	1571	TRUE	reported	igd	25	TRUE	22.5869
Helicobacter pylori VacA antibody levels	Secondary parkinsonism	rs72645538	G	A	G	A	0.752792	0.2953	0.011992	FALSE	FALSE	FALSE	finn-b-PD2ND	1	9453174	0.4643	NA	0.5248	TRUE	igd	1	9453174	0.164377	4.66e-06	1571	TRUE	reported	igd	25	TRUE	20.9734
Helicobacter pylori VacA antibody levels	Secondary parkinsonism	rs73330587	C	A	C	A	0.330357	0.1488	0.058766	FALSE	FALSE	FALSE	finn-b-PD2ND	5	178270857	0.2353	NA	0.5271	TRUE	igd	5	178270857	0.0747735	9.96e-06	1571	TRUE	reported	igd	25	TRUE	19.5196
Helicobacter pylori VacA antibody levels	Secondary parkinsonism	rs73500239	C	G	C	G	0.236088	0.3139	0.144805	FALSE	TRUE	FALSE	finn-b-PD2ND	16	1332341	0.117	NA	0.00731408	TRUE	igd	16	1332341	0.0500401	2.38e-06	1571	TRUE	reported	igd	25	TRUE	22.2593
Helicobacter pylori VacA antibody levels	Secondary parkinsonism	rs7629580	T	C	T	C	-0.172759	-0.0094	0.347934	FALSE	FALSE	FALSE	finn-b-PD2ND	3	61392992	0.081	NA	0.9081	TRUE	igd	3	61392992	0.0384305	6.94e-06	1571	TRUE	reported	igd	25	TRUE	20.2083
Helicobacter pylori VacA antibody levels	Secondary parkinsonism	rs77497849	G	A	G	A	0.264227	0.1733	0.119223	FALSE	FALSE	FALSE	finn-b-PD2ND	7	32049959	0.121	NA	0.1523	TRUE	igd	7	32049959	0.0538191	9.13e-07	1571	TRUE	reported	igd	25	TRUE	24.1036
Helicobacter pylori VacA antibody levels	Secondary parkinsonism	rs77523813	A	G	A	G	0.760968	-0.4866	0.010749	FALSE	FALSE	FALSE	finn-b-PD2ND	7	98150783	0.5266	NA	0.3554	TRUE	igd	7	98150783	0.171539	9.16e-06	1571	TRUE	reported	igd	25	TRUE	19.6792
Helicobacter pylori VacA antibody levels	Secondary parkinsonism	rs78204175	G	C	G	C	-0.230246	-0.1556	0.140789	FALSE	TRUE	FALSE	finn-b-PD2ND	4	157587893	0.107	NA	0.1457	TRUE	igd	4	157587893	0.0508353	5.92e-06	1571	TRUE	reported	igd	25	TRUE	20.5141
Helicobacter pylori VacA antibody levels	Secondary parkinsonism	rs79896136	T	C	T	C	0.591877	-0.5398	0.017846	FALSE	FALSE	FALSE	finn-b-PD2ND	13	110054060	0.4964	NA	0.2768	TRUE	igd	13	110054060	0.133853	9.79e-06	1571	TRUE	reported	igd	25	TRUE	19.5527
Helicobacter pylori VacA antibody levels	Secondary parkinsonism	rs80049396	G	T	G	T	0.395059	-0.0998	0.042782	FALSE	FALSE	FALSE	finn-b-PD2ND	4	41011406	0.2018	NA	0.6209	TRUE	igd	4	41011406	0.0883177	7.71e-06	1571	TRUE	reported	igd	25	TRUE	20.0091
Helicobacter pylori VacA antibody levels	Secondary parkinsonism	rs9606224	T	C	T	C	0.507461	0.1304	0.029841	FALSE	FALSE	FALSE	finn-b-PD2ND	22	20034187	0.1603	NA	0.416	TRUE	igd	22	20034187	0.10223	6.91e-07	1571	TRUE	reported	igd	25	TRUE	24.6404
Helicobacter pylori VacA antibody levels	Parkinson's disease	rs10246445	C	A	C	A	-0.488144	0.0313	0.028197	FALSE	FALSE	FALSE	ieu-b-7	7	2981123	0.0711	468692	0.6598	TRUE	igd	7	2981123	0.106857	4.92e-06	1571	TRUE	reported	igd	25	TRUE	20.8684
Helicobacter pylori VacA antibody levels	Parkinson's disease	rs11044935	T	A	T	A	0.428278	-0.0387	0.039367	FALSE	TRUE	FALSE	ieu-b-7	12	20062085	0.0616	468692	0.53	TRUE	igd	12	20062085	0.0905091	2.22e-06	1571	TRUE	reported	igd	25	TRUE	22.3907
Helicobacter pylori VacA antibody levels	Parkinson's disease	rs113063793	T	A	T	A	0.373402	0.0123	0.056242	FALSE	TRUE	FALSE	ieu-b-7	1	217309978	0.0475	468692	0.7947	TRUE	igd	1	217309978	0.075648	7.97e-07	1571	TRUE	reported	igd	25	TRUE	24.3645
Helicobacter pylori VacA antibody levels	Parkinson's disease	rs113444413	C	A	C	A	-0.412514	-0.029	0.040013	FALSE	FALSE	FALSE	ieu-b-7	15	27474352	0.0534	468692	0.5865	TRUE	igd	15	27474352	0.0931645	9.52e-06	1571	TRUE	reported	igd	25	TRUE	19.6054
Helicobacter pylori VacA antibody levels	Parkinson's disease	rs113845906	A	G	A	G	0.413478	-0.061	0.045066	FALSE	FALSE	FALSE	ieu-b-7	3	94372336	0.0611	468692	0.3182	TRUE	igd	3	94372336	0.0845187	9.97e-07	1571	TRUE	reported	igd	25	TRUE	23.9331
Helicobacter pylori VacA antibody levels	Parkinson's disease	rs117077218	T	C	T	C	0.640222	-0.0211	0.016656	FALSE	FALSE	FALSE	ieu-b-7	10	90083333	0.0933	469486	0.8212	TRUE	igd	10	90083333	0.138755	3.95e-06	1571	TRUE	reported	igd	25	TRUE	21.2894
Helicobacter pylori VacA antibody levels	Parkinson's disease	rs11844235	C	T	C	T	0.393854	0.0448	0.040883	FALSE	FALSE	FALSE	ieu-b-7	14	101483388	0.0552	468692	0.4174	TRUE	igd	14	101483388	0.0891001	9.85e-06	1571	TRUE	reported	igd	25	TRUE	19.5395
Helicobacter pylori VacA antibody levels	Parkinson's disease	rs133537	C	T	C	T	-0.173609	0.0378	0.615079	FALSE	FALSE	FALSE	ieu-b-7	22	48595971	0.0246	468692	0.1241	TRUE	igd	22	48595971	0.0367088	2.25e-06	1571	TRUE	reported	igd	25	TRUE	22.3668
Helicobacter pylori VacA antibody levels	Parkinson's disease	rs148556020	A	T	A	T	0.63085	-0.1003	0.016883	FALSE	TRUE	FALSE	ieu-b-7	12	28904914	0.1066	13655	0.3468	TRUE	igd	12	28904914	0.137457	4.44e-06	1571	TRUE	reported	igd	25	TRUE	21.0629
Helicobacter pylori VacA antibody levels	Parkinson's disease	rs1530121	C	T	C	T	-0.266111	0.0181	0.86313	FALSE	FALSE	FALSE	ieu-b-7	5	124624902	0.0323	468692	0.574	TRUE	igd	5	124624902	0.0511414	1.96e-07	1571	TRUE	reported	igd	25	TRUE	27.0757
Helicobacter pylori VacA antibody levels	Parkinson's disease	rs372744619	G	A	G	A	0.887411	0.1623	0.010519	FALSE	FALSE	FALSE	ieu-b-7	6	32439360	0.0642	480593	0.0114501	TRUE	igd	6	32434141	0.173802	3.29e-07	1571	TRUE	reported	igd	25	TRUE	26.0699
Helicobacter pylori VacA antibody levels	Parkinson's disease	rs59104649	T	A	T	A	0.68347	-0.0187	0.014016	FALSE	TRUE	FALSE	ieu-b-7	10	129150690	0.109	466555	0.8634	TRUE	igd	10	129150690	0.147207	3.44e-06	1571	TRUE	reported	igd	25	TRUE	21.5567
Helicobacter pylori VacA antibody levels	Parkinson's disease	rs603962	T	A	T	A	-0.176774	-0.0197	0.270085	FALSE	TRUE	FALSE	ieu-b-7	11	128620761	0.0247	468692	0.4255	TRUE	igd	11	128620761	0.0395848	7.98e-06	1571	TRUE	reported	igd	25	TRUE	19.9425
Helicobacter pylori VacA antibody levels	Parkinson's disease	rs7019543	T	G	T	G	0.18107	0.0065	0.320078	FALSE	FALSE	FALSE	ieu-b-7	9	110365310	0.0227	470485	0.774	TRUE	igd	9	110365310	0.0380994	2.01e-06	1571	TRUE	reported	igd	25	TRUE	22.5869
Helicobacter pylori VacA antibody levels	Parkinson's disease	rs72645538	G	A	G	A	0.752792	0.1196	0.011992	FALSE	FALSE	FALSE	ieu-b-7	1	9453174	0.0981	468692	0.2228	TRUE	igd	1	9453174	0.164377	4.66e-06	1571	TRUE	reported	igd	25	TRUE	20.9734
Helicobacter pylori VacA antibody levels	Parkinson's disease	rs73500239	C	G	C	G	0.236088	-0.0468	0.144805	FALSE	TRUE	FALSE	ieu-b-7	16	1332341	0.0282	482730	0.0970197	TRUE	igd	16	1332341	0.0500401	2.38e-06	1571	TRUE	reported	igd	25	TRUE	22.2593
Helicobacter pylori VacA antibody levels	Parkinson's disease	rs7629580	T	C	T	C	-0.172759	-0.0197	0.347934	FALSE	FALSE	FALSE	ieu-b-7	3	61392992	0.029	13655	0.4972	TRUE	igd	3	61392992	0.0384305	6.94e-06	1571	TRUE	reported	igd	25	TRUE	20.2083
Helicobacter pylori VacA antibody levels	Parkinson's disease	rs77497849	G	A	G	A	0.264227	0.0388	0.119223	FALSE	FALSE	FALSE	ieu-b-7	7	32049959	0.0329	468692	0.2381	TRUE	igd	7	32049959	0.0538191	9.13e-07	1571	TRUE	reported	igd	25	TRUE	24.1036
Helicobacter pylori VacA antibody levels	Parkinson's disease	rs77523813	A	G	A	G	0.760968	0.0799	0.010749	FALSE	FALSE	FALSE	ieu-b-7	7	98150783	0.0891	468692	0.37	TRUE	igd	7	98150783	0.171539	9.16e-06	1571	TRUE	reported	igd	25	TRUE	19.6792
Helicobacter pylori VacA antibody levels	Parkinson's disease	rs78204175	G	C	G	C	-0.230246	0.0062	0.140789	FALSE	TRUE	FALSE	ieu-b-7	4	157587893	0.0326	468692	0.8488	TRUE	igd	4	157587893	0.0508353	5.92e-06	1571	TRUE	reported	igd	25	TRUE	20.5141
Helicobacter pylori VacA antibody levels	Parkinson's disease	rs79896136	T	C	T	C	0.591877	-0.1684	0.017846	FALSE	FALSE	FALSE	ieu-b-7	13	110054060	0.0914	468692	0.0654501	TRUE	igd	13	110054060	0.133853	9.79e-06	1571	TRUE	reported	igd	25	TRUE	19.5527
Helicobacter pylori VacA antibody levels	Parkinson's disease	rs80049396	G	T	G	T	0.395059	0.1225	0.042782	FALSE	FALSE	FALSE	ieu-b-7	4	41011406	0.058	468692	0.03478	TRUE	igd	4	41011406	0.0883177	7.71e-06	1571	TRUE	reported	igd	25	TRUE	20.0091
Helicobacter pylori VacA antibody levels	Parkinson's disease	rs9606224	T	C	T	C	0.507461	0.0623	0.029841	FALSE	FALSE	FALSE	ieu-b-7	22	20034187	0.0705	468692	0.3767	TRUE	igd	22	20034187	0.10223	6.91e-07	1571	TRUE	reported	igd	25	TRUE	24.6404

## Sheet: Supplementary Table 4
Supplementary Table 4: Casual effects of MR Analysis between Helicobacter Pylori antibodies levels on Parkinson's disease-related phenotypes (P < 5 × 10-6)
exposure	outcome	method	nsnp	b	se	pval	lo_ci	up_ci	or	or_lci95	or_uci95
Anti-helicobacter pylori IgG seropositivity	Parkinson's disease motor subtype (tremor to postural instability/gait difficulty score ratio)	Inverse variance weighted	9	0.284203	0.359889	0.429706	-0.42118	0.989586	1.3287	0.656272	2.69012
Anti-helicobacter pylori IgG seropositivity	Parkinson's disease motor subtype (tremor to postural instability/gait difficulty score ratio)	MR Egger	9	-0.409202	1.06312	0.711735	-2.49292	1.67452	0.66418	0.082668	5.33622
Anti-helicobacter pylori IgG seropositivity	Parkinson's disease motor subtype (tremor to postural instability/gait difficulty score ratio)	Weighted median	9	0.131127	0.392849	0.738543	-0.638858	0.901111	1.14011	0.527895	2.46234
Anti-helicobacter pylori IgG seropositivity	Parkinson's disease motor subtype (tremor to postural instability/gait difficulty score ratio)	Weighted mode	9	-0.071818	0.507503	0.890964	-1.06652	0.922889	0.9307	0.344203	2.51655
Anti-helicobacter pylori IgG seropositivity	Other drug-induced secondary parkinsonism	Inverse variance weighted	10	-1.59471	1.11084	0.151119	-3.77194	0.582532	0.202968	0.0230073	1.79057
Anti-helicobacter pylori IgG seropositivity	Other drug-induced secondary parkinsonism	MR Egger	10	0.976448	4.09864	0.817686	-7.05688	9.00978	2.65501	0.000861458	8182.73
Anti-helicobacter pylori IgG seropositivity	Other drug-induced secondary parkinsonism	Weighted median	10	-1.19821	1.38879	0.388262	-3.92023	1.52381	0.301734	0.0198365	4.5897
Anti-helicobacter pylori IgG seropositivity	Other drug-induced secondary parkinsonism	Weighted mode	10	-1.27351	1.75116	0.485568	-4.70579	2.15877	0.279848	0.00904278	8.66052
Anti-helicobacter pylori IgG seropositivity	Dementia due to Parkinsons disease	Inverse variance weighted	10	0.233819	1.26676	0.853558	-2.24903	2.71667	1.26342	0.105501	15.1299
Anti-helicobacter pylori IgG seropositivity	Dementia due to Parkinsons disease	MR Egger	10	0.8443	4.78773	0.864404	-8.53966	10.2283	2.32635	0.000195557	27674.2
Anti-helicobacter pylori IgG seropositivity	Dementia due to Parkinsons disease	Weighted median	10	-0.078953	1.28073	0.950844	-2.58919	2.43128	0.924083	0.0750811	11.3734
Anti-helicobacter pylori IgG seropositivity	Dementia due to Parkinsons disease	Weighted mode	10	-1.67597	2.00238	0.424267	-5.60064	2.2487	0.187127	0.00369549	9.47545
Anti-helicobacter pylori IgG seropositivity	Secondary parkinsonism	Inverse variance weighted	10	-0.596685	0.645928	0.35561	-1.8627	0.669335	0.550634	0.155252	1.95294
Anti-helicobacter pylori IgG seropositivity	Secondary parkinsonism	MR Egger	10	0.64602	2.30987	0.786819	-3.88132	5.17336	1.90793	0.0206236	176.507
Anti-helicobacter pylori IgG seropositivity	Secondary parkinsonism	Weighted median	10	0.264157	0.861866	0.759228	-1.4251	1.95342	1.30233	0.240484	7.05273
Anti-helicobacter pylori IgG seropositivity	Secondary parkinsonism	Weighted mode	10	0.411127	1.22748	0.745348	-1.99474	2.817	1.50852	0.136049	16.7265
Anti-helicobacter pylori IgG seropositivity	Parkinson's disease	Inverse variance weighted	9	0.000171767	0.233201	0.999412	-0.456902	0.457245	1.00017	0.633243	1.57972
Anti-helicobacter pylori IgG seropositivity	Parkinson's disease	MR Egger	9	0.358931	0.891003	0.699086	-1.38744	2.1053	1.4318	0.249715	8.20954
Anti-helicobacter pylori IgG seropositivity	Parkinson's disease	Weighted median	9	-0.0555248	0.297859	0.852121	-0.639329	0.528279	0.945989	0.527646	1.69601
Anti-helicobacter pylori IgG seropositivity	Parkinson's disease	Weighted mode	9	-0.161398	0.451666	0.730081	-1.04666	0.723867	0.850953	0.351107	2.06239
Helicobacter pylori CagA antibody levels	Parkinson's disease motor subtype (tremor to postural instability/gait difficulty score ratio)	Inverse variance weighted	7	-0.161923	0.0521577	0.0019061	-0.264152	-0.0596937	0.850507	0.767857	0.942053
Helicobacter pylori CagA antibody levels	Parkinson's disease motor subtype (tremor to postural instability/gait difficulty score ratio)	MR Egger	7	-0.0778819	0.163433	0.653788	-0.39821	0.242446	0.925074	0.671521	1.27436
Helicobacter pylori CagA antibody levels	Parkinson's disease motor subtype (tremor to postural instability/gait difficulty score ratio)	Weighted median	7	-0.190691	0.0701069	0.00652824	-0.3281	-0.0532811	0.826388	0.720291	0.948113
Helicobacter pylori CagA antibody levels	Parkinson's disease motor subtype (tremor to postural instability/gait difficulty score ratio)	Weighted mode	7	-0.213784	0.0995304	0.0753218	-0.408863	-0.0187041	0.807523	0.664405	0.98147
Helicobacter pylori CagA antibody levels	Other drug-induced secondary parkinsonism	Inverse variance weighted	10	-0.216885	0.171465	0.20591	-0.552956	0.119187	0.805023	0.575247	1.12658
Helicobacter pylori CagA antibody levels	Other drug-induced secondary parkinsonism	MR Egger	10	-0.000145821	0.366394	0.999692	-0.718278	0.717987	0.999854	0.487591	2.0503
Helicobacter pylori CagA antibody levels	Other drug-induced secondary parkinsonism	Weighted median	10	-0.258848	0.223258	0.246287	-0.696434	0.178737	0.77194	0.498359	1.19571
Helicobacter pylori CagA antibody levels	Other drug-induced secondary parkinsonism	Weighted mode	10	-0.180638	0.301278	0.563578	-0.771143	0.409867	0.834737	0.462484	1.50662
Helicobacter pylori CagA antibody levels	Dementia due to Parkinsons disease	Inverse variance weighted	10	0.031752	0.128333	0.804585	-0.219782	0.283286	1.03226	0.802694	1.32748
Helicobacter pylori CagA antibody levels	Dementia due to Parkinsons disease	MR Egger	10	-0.136995	0.272919	0.629216	-0.671915	0.397926	0.871975	0.51073	1.48873
Helicobacter pylori CagA antibody levels	Dementia due to Parkinsons disease	Weighted median	10	0.00378082	0.168683	0.982118	-0.326839	0.3344	1.00379	0.7212	1.3971
Helicobacter pylori CagA antibody levels	Dementia due to Parkinsons disease	Weighted mode	10	-0.0538121	0.21069	0.804149	-0.466765	0.359141	0.94761	0.627027	1.4321
Helicobacter pylori CagA antibody levels	Secondary parkinsonism	Inverse variance weighted	10	-0.0904149	0.102883	0.379501	-0.292065	0.111235	0.913552	0.74672	1.11766
Helicobacter pylori CagA antibody levels	Secondary parkinsonism	MR Egger	10	-0.118341	0.219812	0.604972	-0.549173	0.312491	0.888393	0.577427	1.36683
Helicobacter pylori CagA antibody levels	Secondary parkinsonism	Weighted median	10	0.0474184	0.138514	0.732097	-0.224069	0.318906	1.04856	0.79926	1.37562
Helicobacter pylori CagA antibody levels	Secondary parkinsonism	Weighted mode	10	0.0520729	0.173561	0.77097	-0.288106	0.392252	1.05345	0.749682	1.48031
Helicobacter pylori CagA antibody levels	Parkinson's disease	Inverse variance weighted	10	-0.00128371	0.0346643	0.970459	-0.0692257	0.0666583	0.998717	0.933116	1.06893
Helicobacter pylori CagA antibody levels	Parkinson's disease	MR Egger	10	0.0755457	0.08584	0.40448	-0.0927008	0.243792	1.07847	0.911466	1.27608
Helicobacter pylori CagA antibody levels	Parkinson's disease	Weighted median	10	0.00649218	0.047197	0.890592	-0.086014	0.0989984	1.00651	0.917581	1.10406
Helicobacter pylori CagA antibody levels	Parkinson's disease	Weighted mode	10	0.0771303	0.0800519	0.360467	-0.0797714	0.234032	1.08018	0.923327	1.26368
Helicobacter pylori Catalase antibody levels	Parkinson's disease motor subtype (tremor to postural instability/gait difficulty score ratio)	Inverse variance weighted	8	-0.0314941	0.0596104	0.597269	-0.148331	0.0853423	0.968997	0.862146	1.08909
Helicobacter pylori Catalase antibody levels	Parkinson's disease motor subtype (tremor to postural instability/gait difficulty score ratio)	MR Egger	8	-0.0388195	0.118598	0.754544	-0.271271	0.193632	0.961924	0.76241	1.21365
Helicobacter pylori Catalase antibody levels	Parkinson's disease motor subtype (tremor to postural instability/gait difficulty score ratio)	Weighted median	8	-0.00838185	0.0771002	0.91343	-0.159498	0.142734	0.991653	0.852572	1.15342
Helicobacter pylori Catalase antibody levels	Parkinson's disease motor subtype (tremor to postural instability/gait difficulty score ratio)	Weighted mode	8	0.0132355	0.116034	0.912388	-0.214191	0.240662	1.01332	0.807194	1.27209
Helicobacter pylori Catalase antibody levels	Other drug-induced secondary parkinsonism	Inverse variance weighted	8	0.0331512	0.235574	0.888087	-0.428573	0.494876	1.03371	0.651438	1.64029
Helicobacter pylori Catalase antibody levels	Other drug-induced secondary parkinsonism	MR Egger	8	-0.455809	0.407644	0.306261	-1.25479	0.343174	0.633935	0.285135	1.40941
Helicobacter pylori Catalase antibody levels	Other drug-induced secondary parkinsonism	Weighted median	8	0.0266886	0.309462	0.931274	-0.579856	0.633234	1.02705	0.559979	1.88369
Helicobacter pylori Catalase antibody levels	Other drug-induced secondary parkinsonism	Weighted mode	8	-0.0428448	0.34584	0.904888	-0.720692	0.635002	0.95806	0.486416	1.88703
Helicobacter pylori Catalase antibody levels	Dementia due to Parkinsons disease	Inverse variance weighted	8	0.285939	0.189282	0.130876	-0.0850527	0.656931	1.33101	0.918464	1.92886
Helicobacter pylori Catalase antibody levels	Dementia due to Parkinsons disease	MR Egger	8	0.43614	0.37013	0.283271	-0.289315	1.16159	1.54673	0.748777	3.19502
Helicobacter pylori Catalase antibody levels	Dementia due to Parkinsons disease	Weighted median	8	0.331804	0.238153	0.163547	-0.134976	0.798584	1.39348	0.873737	2.22239
Helicobacter pylori Catalase antibody levels	Dementia due to Parkinsons disease	Weighted mode	8	0.473278	0.280358	0.135243	-0.0762237	1.02278	1.60525	0.926609	2.78091
Helicobacter pylori Catalase antibody levels	Secondary parkinsonism	Inverse variance weighted	8	0.14394	0.133036	0.279272	-0.116812	0.404691	1.15481	0.889753	1.49884
Helicobacter pylori Catalase antibody levels	Secondary parkinsonism	MR Egger	8	0.0634818	0.251543	0.809178	-0.429542	0.556505	1.06554	0.650807	1.74456
Helicobacter pylori Catalase antibody levels	Secondary parkinsonism	Weighted median	8	0.0927152	0.177581	0.6016	-0.255344	0.440774	1.09715	0.77465	1.55391
Helicobacter pylori Catalase antibody levels	Secondary parkinsonism	Weighted mode	8	0.10325	0.214537	0.645005	-0.317242	0.523742	1.10877	0.728154	1.68833
Helicobacter pylori Catalase antibody levels	Parkinson's disease	Inverse variance weighted	9	0.0744615	0.0438227	0.0892901	-0.011431	0.160354	1.0773	0.988634	1.17393
Helicobacter pylori Catalase antibody levels	Parkinson's disease	MR Egger	9	0.0538274	0.0884123	0.561871	-0.119461	0.227116	1.0553	0.887399	1.25497
Helicobacter pylori Catalase antibody levels	Parkinson's disease	Weighted median	9	0.0244216	0.0600955	0.684464	-0.0933657	0.142209	1.02472	0.91086	1.15282
Helicobacter pylori Catalase antibody levels	Parkinson's disease	Weighted mode	9	0.0037942	0.0916226	0.967983	-0.175786	0.183374	1.0038	0.838797	1.20126
Helicobacter pylori GroEL antibody levels	Parkinson's disease motor subtype (tremor to postural instability/gait difficulty score ratio)	Inverse variance weighted	4	-0.249117	0.0971426	0.0103342	-0.439516	-0.058717	0.779489	0.644348	0.942974
Helicobacter pylori GroEL antibody levels	Parkinson's disease motor subtype (tremor to postural instability/gait difficulty score ratio)	MR Egger	4	-0.54584	0.264011	0.174621	-1.0633	-0.0283793	0.579355	0.345314	0.97202
Helicobacter pylori GroEL antibody levels	Parkinson's disease motor subtype (tremor to postural instability/gait difficulty score ratio)	Weighted median	4	-0.186814	0.121484	0.124107	-0.424923	0.0512954	0.829598	0.65382	1.05263
Helicobacter pylori GroEL antibody levels	Parkinson's disease motor subtype (tremor to postural instability/gait difficulty score ratio)	Weighted mode	4	-0.18034	0.158848	0.338749	-0.491682	0.131002	0.834986	0.611597	1.13997
Helicobacter pylori GroEL antibody levels	Other drug-induced secondary parkinsonism	Inverse variance weighted	4	-0.0264655	0.423669	0.950191	-0.856857	0.803926	0.973882	0.424494	2.2343
Helicobacter pylori GroEL antibody levels	Other drug-induced secondary parkinsonism	MR Egger	4	-0.467662	1.08106	0.707489	-2.58655	1.65122	0.626465	0.0752794	5.21336
Helicobacter pylori GroEL antibody levels	Other drug-induced secondary parkinsonism	Weighted median	4	-0.111502	0.484201	0.817873	-1.06054	0.837531	0.894489	0.34627	2.31065
Helicobacter pylori GroEL antibody levels	Other drug-induced secondary parkinsonism	Weighted mode	4	-0.353708	0.718367	0.656233	-1.76171	1.05429	0.70208	0.171751	2.86994
Helicobacter pylori GroEL antibody levels	Dementia due to Parkinsons disease	Inverse variance weighted	4	0.209982	0.316448	0.506971	-0.410255	0.83022	1.23366	0.663481	2.29382
Helicobacter pylori GroEL antibody levels	Dementia due to Parkinsons disease	MR Egger	4	1.02299	0.810856	0.3343	-0.566291	2.61227	2.78149	0.567627	13.6299
Helicobacter pylori GroEL antibody levels	Dementia due to Parkinsons disease	Weighted median	4	0.160397	0.381202	0.673925	-0.586758	0.907553	1.17398	0.556127	2.47825
Helicobacter pylori GroEL antibody levels	Dementia due to Parkinsons disease	Weighted mode	4	0.148508	0.532946	0.798613	-0.896066	1.19308	1.1601	0.408172	3.29723
Helicobacter pylori GroEL antibody levels	Secondary parkinsonism	Inverse variance weighted	4	0.332636	0.356692	0.351048	-0.36648	1.03175	1.39464	0.69317	2.80598
Helicobacter pylori GroEL antibody levels	Secondary parkinsonism	MR Egger	4	-0.946771	0.648316	0.281636	-2.21747	0.323929	0.387992	0.108884	1.38255
Helicobacter pylori GroEL antibody levels	Secondary parkinsonism	Weighted median	4	0.532876	0.326848	0.103028	-0.107746	1.1735	1.70383	0.897855	3.23329
Helicobacter pylori GroEL antibody levels	Secondary parkinsonism	Weighted mode	4	0.790739	0.623903	0.294449	-0.43211	2.01359	2.20503	0.649138	7.49015
Helicobacter pylori GroEL antibody levels	Parkinson's disease	Inverse variance weighted	4	0.0210762	0.0827601	0.798981	-0.141134	0.183286	1.0213	0.868373	1.20116
Helicobacter pylori GroEL antibody levels	Parkinson's disease	MR Egger	4	0.333575	0.233162	0.288818	-0.123422	0.790573	1.39595	0.88389	2.20466
Helicobacter pylori GroEL antibody levels	Parkinson's disease	Weighted median	4	-0.014986	0.10503	0.88654	-0.220844	0.190872	0.985126	0.801842	1.2103
Helicobacter pylori GroEL antibody levels	Parkinson's disease	Weighted mode	4	-0.045546	0.124102	0.737976	-0.288787	0.197695	0.955476	0.749172	1.21859
Helicobacter pylori OMP antibody levels	Parkinson's disease motor subtype (tremor to postural instability/gait difficulty score ratio)	Inverse variance weighted	7	0.0599107	0.0937279	0.522694	-0.123796	0.243617	1.06174	0.88356	1.27586
Helicobacter pylori OMP antibody levels	Parkinson's disease motor subtype (tremor to postural instability/gait difficulty score ratio)	MR Egger	7	0.460818	0.177257	0.0482664	0.113393	0.808242	1.58537	1.12007	2.24396
Helicobacter pylori OMP antibody levels	Parkinson's disease motor subtype (tremor to postural instability/gait difficulty score ratio)	Weighted median	7	0.0276309	0.0936145	0.767875	-0.155854	0.211115	1.02802	0.855684	1.23505
Helicobacter pylori OMP antibody levels	Parkinson's disease motor subtype (tremor to postural instability/gait difficulty score ratio)	Weighted mode	7	0.0153649	0.141689	0.917181	-0.262345	0.293075	1.01548	0.769245	1.34054
Helicobacter pylori OMP antibody levels	Other drug-induced secondary parkinsonism	Inverse variance weighted	8	0.732321	0.344167	0.0333532	0.0577533	1.40689	2.0799	1.05945	4.08323
Helicobacter pylori OMP antibody levels	Other drug-induced secondary parkinsonism	MR Egger	8	1.77784	1.15004	0.173089	-0.476243	4.03192	5.91705	0.621113	56.3689
Helicobacter pylori OMP antibody levels	Other drug-induced secondary parkinsonism	Weighted median	8	0.409195	0.424905	0.335534	-0.423619	1.24201	1.50561	0.654674	3.46256
Helicobacter pylori OMP antibody levels	Other drug-induced secondary parkinsonism	Weighted mode	8	0.352735	0.444598	0.453606	-0.518678	1.22415	1.42295	0.595307	3.40126
Helicobacter pylori OMP antibody levels	Dementia due to Parkinsons disease	Inverse variance weighted	8	-0.33185	0.244383	0.174492	-0.81084	0.14714	0.717595	0.444485	1.15852
Helicobacter pylori OMP antibody levels	Dementia due to Parkinsons disease	MR Egger	8	-0.316301	0.795638	0.704724	-1.87575	1.24315	0.72884	0.15324	3.46652
Helicobacter pylori OMP antibody levels	Dementia due to Parkinsons disease	Weighted median	8	-0.417262	0.308842	0.176678	-1.02259	0.188068	0.658848	0.359661	1.20692
Helicobacter pylori OMP antibody levels	Dementia due to Parkinsons disease	Weighted mode	8	-0.574138	0.420541	0.214431	-1.3984	0.250122	0.56319	0.246992	1.28418
Helicobacter pylori OMP antibody levels	Secondary parkinsonism	Inverse variance weighted	8	0.0827785	0.196297	0.673244	-0.301963	0.46752	1.0863	0.739365	1.59603
Helicobacter pylori OMP antibody levels	Secondary parkinsonism	MR Egger	8	-0.175877	0.648019	0.795174	-1.446	1.09424	0.838721	0.235512	2.98691
Helicobacter pylori OMP antibody levels	Secondary parkinsonism	Weighted median	8	-0.16034	0.257683	0.533786	-0.665397	0.344718	0.851854	0.514069	1.41159
Helicobacter pylori OMP antibody levels	Secondary parkinsonism	Weighted mode	8	-0.168684	0.336401	0.631447	-0.82803	0.490663	0.844776	0.436909	1.6334
Helicobacter pylori OMP antibody levels	Parkinson's disease	Inverse variance weighted	7	0.0412194	0.0545861	0.450173	-0.0657693	0.148208	1.04208	0.936347	1.15975
Helicobacter pylori OMP antibody levels	Parkinson's disease	MR Egger	7	-0.0966668	0.137149	0.512385	-0.36548	0.172146	0.907858	0.693864	1.18785
Helicobacter pylori OMP antibody levels	Parkinson's disease	Weighted median	7	0.0531004	0.069287	0.443448	-0.082702	0.188903	1.05454	0.920625	1.20792
Helicobacter pylori OMP antibody levels	Parkinson's disease	Weighted mode	7	0.0850436	0.097182	0.415174	-0.105433	0.27552	1.08876	0.899935	1.31722
Helicobacter pylori UREA antibody levels	Parkinson's disease motor subtype (tremor to postural instability/gait difficulty score ratio)	Inverse variance weighted	9	-0.0440348	0.0738531	0.551009	-0.188787	0.100717	0.956921	0.827963	1.10596
Helicobacter pylori UREA antibody levels	Parkinson's disease motor subtype (tremor to postural instability/gait difficulty score ratio)	MR Egger	9	0.174224	0.182053	0.370445	-0.1826	0.531047	1.19032	0.833102	1.70071
Helicobacter pylori UREA antibody levels	Parkinson's disease motor subtype (tremor to postural instability/gait difficulty score ratio)	Weighted median	9	-0.0402207	0.0836861	0.630791	-0.204246	0.123804	0.960577	0.815262	1.13179
Helicobacter pylori UREA antibody levels	Parkinson's disease motor subtype (tremor to postural instability/gait difficulty score ratio)	Weighted mode	9	0.00589903	0.129194	0.9647	-0.247321	0.259119	1.00592	0.78089	1.29579
Helicobacter pylori UREA antibody levels	Other drug-induced secondary parkinsonism	Inverse variance weighted	10	0.219584	0.25822	0.395117	-0.286528	0.725696	1.24556	0.750866	2.06617
Helicobacter pylori UREA antibody levels	Other drug-induced secondary parkinsonism	MR Egger	10	-0.437441	0.720745	0.560724	-1.8501	0.97522	0.645687	0.157221	2.65175
Helicobacter pylori UREA antibody levels	Other drug-induced secondary parkinsonism	Weighted median	10	0.295191	0.328727	0.369194	-0.349113	0.939495	1.34338	0.705314	2.55869
Helicobacter pylori UREA antibody levels	Other drug-induced secondary parkinsonism	Weighted mode	10	0.302768	0.490613	0.552444	-0.658833	1.26437	1.3536	0.517455	3.54086
Helicobacter pylori UREA antibody levels	Dementia due to Parkinsons disease	Inverse variance weighted	10	-0.00656728	0.203167	0.974213	-0.404774	0.39164	0.993454	0.667128	1.4794
Helicobacter pylori UREA antibody levels	Dementia due to Parkinsons disease	MR Egger	10	0.147706	0.596498	0.810664	-1.02143	1.31684	1.15917	0.36008	3.73161
Helicobacter pylori UREA antibody levels	Dementia due to Parkinsons disease	Weighted median	10	0.288293	0.258918	0.265514	-0.219187	0.795774	1.33415	0.803172	2.21615
Helicobacter pylori UREA antibody levels	Dementia due to Parkinsons disease	Weighted mode	10	0.35581	0.342003	0.325309	-0.314516	1.02614	1.42734	0.730142	2.79026
Helicobacter pylori UREA antibody levels	Secondary parkinsonism	Inverse variance weighted	10	0.0586824	0.154915	0.704833	-0.24495	0.362315	1.06044	0.782744	1.43665
Helicobacter pylori UREA antibody levels	Secondary parkinsonism	MR Egger	10	-0.30235	0.43212	0.503955	-1.14931	0.544606	0.73908	0.316857	1.72393
Helicobacter pylori UREA antibody levels	Secondary parkinsonism	Weighted median	10	0.0712534	0.203437	0.726152	-0.327483	0.46999	1.07385	0.720736	1.59998
Helicobacter pylori UREA antibody levels	Secondary parkinsonism	Weighted mode	10	0.0621273	0.314809	0.84794	-0.554899	0.679154	1.0641	0.57413	1.97221
Helicobacter pylori UREA antibody levels	Parkinson's disease	Inverse variance weighted	10	0.0637662	0.0479037	0.183146	-0.0301252	0.157658	1.06584	0.970324	1.17077
Helicobacter pylori UREA antibody levels	Parkinson's disease	MR Egger	10	0.00300433	0.12825	0.981885	-0.248367	0.254375	1.00301	0.780074	1.28966
Helicobacter pylori UREA antibody levels	Parkinson's disease	Weighted median	10	0.108503	0.0626594	0.0833389	-0.0143093	0.231316	1.11461	0.985793	1.26026
Helicobacter pylori UREA antibody levels	Parkinson's disease	Weighted mode	10	0.130447	0.109631	0.264538	-0.0844303	0.345324	1.13934	0.919036	1.41245
Helicobacter pylori VacA antibody levels	Parkinson's disease motor subtype (tremor to postural instability/gait difficulty score ratio)	Inverse variance weighted	10	0.000979062	0.0440831	0.982281	-0.0854238	0.0873819	1.00098	0.918123	1.09131
Helicobacter pylori VacA antibody levels	Parkinson's disease motor subtype (tremor to postural instability/gait difficulty score ratio)	MR Egger	10	0.0265424	0.0854887	0.764132	-0.141015	0.1941	1.0269	0.868476	1.21422
Helicobacter pylori VacA antibody levels	Parkinson's disease motor subtype (tremor to postural instability/gait difficulty score ratio)	Weighted median	10	0.00121615	0.0582966	0.983356	-0.113045	0.115477	1.00122	0.89311	1.12241
Helicobacter pylori VacA antibody levels	Parkinson's disease motor subtype (tremor to postural instability/gait difficulty score ratio)	Weighted mode	10	0.0417031	0.0775681	0.603868	-0.11033	0.193737	1.04258	0.895538	1.21378
Helicobacter pylori VacA antibody levels	Other drug-induced secondary parkinsonism	Inverse variance weighted	14	0.246539	0.225225	0.273677	-0.194902	0.68798	1.27959	0.822915	1.98969
Helicobacter pylori VacA antibody levels	Other drug-induced secondary parkinsonism	MR Egger	14	0.0186892	0.450406	0.967584	-0.864107	0.901486	1.01886	0.421428	2.46326
Helicobacter pylori VacA antibody levels	Other drug-induced secondary parkinsonism	Weighted median	14	-0.0587332	0.282254	0.835161	-0.611951	0.494484	0.942958	0.542292	1.63965
Helicobacter pylori VacA antibody levels	Other drug-induced secondary parkinsonism	Weighted mode	14	-0.451484	0.386302	0.263496	-1.20864	0.305667	0.636682	0.298604	1.35753
Helicobacter pylori VacA antibody levels	Dementia due to Parkinsons disease	Inverse variance weighted	14	0.187148	0.160308	0.243037	-0.127056	0.501352	1.20581	0.880685	1.65095
Helicobacter pylori VacA antibody levels	Dementia due to Parkinsons disease	MR Egger	14	0.659722	0.285806	0.0395993	0.0995411	1.2199	1.93425	1.10466	3.38686
Helicobacter pylori VacA antibody levels	Dementia due to Parkinsons disease	Weighted median	14	-0.0508304	0.199394	0.798782	-0.441643	0.339983	0.95044	0.642979	1.40492
Helicobacter pylori VacA antibody levels	Dementia due to Parkinsons disease	Weighted mode	14	-0.210537	0.34361	0.55063	-0.884012	0.462938	0.810149	0.413122	1.58873
Helicobacter pylori VacA antibody levels	Secondary parkinsonism	Inverse variance weighted	14	0.0167967	0.133721	0.90004	-0.245296	0.278889	1.01694	0.782473	1.32166
Helicobacter pylori VacA antibody levels	Secondary parkinsonism	MR Egger	14	-0.148803	0.265594	0.585608	-0.669367	0.371762	0.861739	0.512033	1.45029
Helicobacter pylori VacA antibody levels	Secondary parkinsonism	Weighted median	14	-0.0561811	0.151185	0.710188	-0.352504	0.240142	0.945368	0.702926	1.27143
Helicobacter pylori VacA antibody levels	Secondary parkinsonism	Weighted mode	14	-0.0983644	0.176447	0.586675	-0.4442	0.247471	0.906319	0.641337	1.28078
Helicobacter pylori VacA antibody levels	Parkinson's disease	Inverse variance weighted	15	0.0135377	0.0369472	0.714062	-0.0588789	0.0859543	1.01363	0.942821	1.08976
Helicobacter pylori VacA antibody levels	Parkinson's disease	MR Egger	15	0.140131	0.0671794	0.0572561	0.00845916	0.271803	1.15042	1.0085	1.31233
Helicobacter pylori VacA antibody levels	Parkinson's disease	Weighted median	15	0.0033552	0.0483762	0.944706	-0.0914622	0.0981726	1.00336	0.912596	1.10315
Helicobacter pylori VacA antibody levels	Parkinson's disease	Weighted mode	15	0.144396	0.110469	0.212234	-0.0721226	0.360915	1.15534	0.930417	1.43464

## Sheet: Supplementary Table 5
Supplementary Table 5: Casual effects of MR Analysis between Helicobacter Pylori antibodies levels on Parkinson's disease-related phenotypes (P < 1 × 10-5)
exposure	outcome	method	nsnp	b	se	pval	lo_ci	up_ci	or	or_lci95	or_uci95
Anti-helicobacter pylori IgG seropositivity	Parkinson's disease motor subtype (tremor to postural instability/gait difficulty score ratio)	Inverse variance weighted	15	0.278296	0.246422	0.258752	-0.204692	0.761283	1.32088	0.814899	2.14102
Anti-helicobacter pylori IgG seropositivity	Parkinson's disease motor subtype (tremor to postural instability/gait difficulty score ratio)	MR Egger	15	0.13458	0.671157	0.844178	-1.18089	1.45005	1.14406	0.307006	4.26331
Anti-helicobacter pylori IgG seropositivity	Parkinson's disease motor subtype (tremor to postural instability/gait difficulty score ratio)	Weighted median	15	0.20957	0.304409	0.49117	-0.387072	0.806212	1.23315	0.679042	2.23941
Anti-helicobacter pylori IgG seropositivity	Parkinson's disease motor subtype (tremor to postural instability/gait difficulty score ratio)	Weighted mode	15	0.111163	0.458744	0.812046	-0.787975	1.0103	1.11758	0.454765	2.74643
Anti-helicobacter pylori IgG seropositivity	Other drug-induced secondary parkinsonism	Inverse variance weighted	17	-1.60348	0.881311	0.0688462	-3.33085	0.123888	0.201195	0.0357626	1.13189
Anti-helicobacter pylori IgG seropositivity	Other drug-induced secondary parkinsonism	MR Egger	17	0.468382	2.50454	0.854156	-4.44051	5.37728	1.59741	0.0117899	216.432
Anti-helicobacter pylori IgG seropositivity	Other drug-induced secondary parkinsonism	Weighted median	17	-1.14614	1.2056	0.341765	-3.50911	1.21683	0.317861	0.0299236	3.37646
Anti-helicobacter pylori IgG seropositivity	Other drug-induced secondary parkinsonism	Weighted mode	17	-0.999267	1.53806	0.52511	-4.01387	2.01534	0.368149	0.0180633	7.50328
Anti-helicobacter pylori IgG seropositivity	Dementia due to Parkinsons disease	Inverse variance weighted	17	-0.0596606	0.849749	0.944027	-1.72517	1.60585	0.942084	0.178143	4.98208
Anti-helicobacter pylori IgG seropositivity	Dementia due to Parkinsons disease	MR Egger	17	1.05733	2.48314	0.676297	-3.80963	5.9243	2.87868	0.0221564	374.015
Anti-helicobacter pylori IgG seropositivity	Dementia due to Parkinsons disease	Weighted median	17	0.124684	0.975323	0.898276	-1.78695	2.03632	1.13279	0.16747	7.66234
Anti-helicobacter pylori IgG seropositivity	Dementia due to Parkinsons disease	Weighted mode	17	-0.212169	1.62843	0.897961	-3.40389	2.97955	0.808828	0.0332436	19.679
Anti-helicobacter pylori IgG seropositivity	Secondary parkinsonism	Inverse variance weighted	17	-0.789699	0.529148	0.135595	-1.82683	0.24743	0.453981	0.160923	1.28073
Anti-helicobacter pylori IgG seropositivity	Secondary parkinsonism	MR Egger	17	1.50492	1.50701	0.333821	-1.44882	4.45867	4.5038	0.234846	86.3722
Anti-helicobacter pylori IgG seropositivity	Secondary parkinsonism	Weighted median	17	-0.0106133	0.755395	0.98879	-1.49119	1.46996	0.989443	0.225105	4.34907
Anti-helicobacter pylori IgG seropositivity	Secondary parkinsonism	Weighted mode	17	0.375521	1.24313	0.766484	-2.06101	2.81206	1.45575	0.127325	16.6441
Anti-helicobacter pylori IgG seropositivity	Parkinson's disease	Inverse variance weighted	16	0.0758334	0.174856	0.664512	-0.266884	0.41855	1.07878	0.765762	1.51976
Anti-helicobacter pylori IgG seropositivity	Parkinson's disease	MR Egger	16	-0.0297595	0.461674	0.949515	-0.93464	0.875121	0.970679	0.392727	2.39916
Anti-helicobacter pylori IgG seropositivity	Parkinson's disease	Weighted median	16	0.0435723	0.225357	0.846686	-0.398127	0.485271	1.04454	0.671577	1.62462
Anti-helicobacter pylori IgG seropositivity	Parkinson's disease	Weighted mode	16	-0.201803	0.380691	0.603804	-0.947957	0.544351	0.817256	0.387532	1.72349
Helicobacter pylori CagA antibody levels	Parkinson's disease motor subtype (tremor to postural instability/gait difficulty score ratio)	Inverse variance weighted	17	-0.0834847	0.0351626	0.017585	-0.152403	-0.0145659	0.919905	0.858642	0.98554
Helicobacter pylori CagA antibody levels	Parkinson's disease motor subtype (tremor to postural instability/gait difficulty score ratio)	MR Egger	17	0.0599778	0.0811529	0.471272	-0.099082	0.219038	1.06181	0.905668	1.24488
Helicobacter pylori CagA antibody levels	Parkinson's disease motor subtype (tremor to postural instability/gait difficulty score ratio)	Weighted median	17	-0.053958	0.0474239	0.255212	-0.146909	0.0389929	0.947472	0.863373	1.03976
Helicobacter pylori CagA antibody levels	Parkinson's disease motor subtype (tremor to postural instability/gait difficulty score ratio)	Weighted mode	17	-0.192955	0.0853129	0.0379925	-0.360168	-0.0257414	0.824519	0.697559	0.974587
Helicobacter pylori CagA antibody levels	Other drug-induced secondary parkinsonism	Inverse variance weighted	20	-0.164224	0.125038	0.189052	-0.409298	0.0808509	0.848552	0.664116	1.08421
Helicobacter pylori CagA antibody levels	Other drug-induced secondary parkinsonism	MR Egger	20	0.0841078	0.271208	0.760029	-0.44746	0.615676	1.08775	0.63925	1.85091
Helicobacter pylori CagA antibody levels	Other drug-induced secondary parkinsonism	Weighted median	20	-0.0663634	0.175476	0.70529	-0.410297	0.27757	0.935791	0.663453	1.31992
Helicobacter pylori CagA antibody levels	Other drug-induced secondary parkinsonism	Weighted mode	20	-0.0900675	0.274058	0.746019	-0.627221	0.447086	0.913869	0.534074	1.56375
Helicobacter pylori CagA antibody levels	Dementia due to Parkinsons disease	Inverse variance weighted	20	-0.0806269	0.0914053	0.377733	-0.259781	0.0985275	0.922538	0.77122	1.10354
Helicobacter pylori CagA antibody levels	Dementia due to Parkinsons disease	MR Egger	20	-0.19716	0.200901	0.339414	-0.590925	0.196606	0.82106	0.553815	1.21726
Helicobacter pylori CagA antibody levels	Dementia due to Parkinsons disease	Weighted median	20	-0.0883362	0.12963	0.495586	-0.34241	0.165738	0.915453	0.710057	1.18026
Helicobacter pylori CagA antibody levels	Dementia due to Parkinsons disease	Weighted mode	20	-0.113951	0.199621	0.5748	-0.505208	0.277306	0.892302	0.60338	1.31957
Helicobacter pylori CagA antibody levels	Secondary parkinsonism	Inverse variance weighted	20	-0.0629163	0.0727277	0.386987	-0.205463	0.07963	0.939022	0.814271	1.08289
Helicobacter pylori CagA antibody levels	Secondary parkinsonism	MR Egger	20	-0.0479983	0.158001	0.764775	-0.35768	0.261683	0.953135	0.699297	1.29912
Helicobacter pylori CagA antibody levels	Secondary parkinsonism	Weighted median	20	0.0474587	0.0992224	0.632432	-0.147017	0.241935	1.0486	0.863279	1.27371
Helicobacter pylori CagA antibody levels	Secondary parkinsonism	Weighted mode	20	0.0888366	0.140984	0.536121	-0.187491	0.365164	1.0929	0.829037	1.44075
Helicobacter pylori CagA antibody levels	Parkinson's disease	Inverse variance weighted	20	-0.0111424	0.0236324	0.637291	-0.0574618	0.035177	0.988919	0.944158	1.0358
Helicobacter pylori CagA antibody levels	Parkinson's disease	MR Egger	20	0.0254599	0.0558996	0.654226	-0.0841032	0.135023	1.02579	0.919336	1.14456
Helicobacter pylori CagA antibody levels	Parkinson's disease	Weighted median	20	0.0194573	0.0335504	0.561953	-0.0463014	0.085216	1.01965	0.954754	1.08895
Helicobacter pylori CagA antibody levels	Parkinson's disease	Weighted mode	20	0.04588	0.0569332	0.430296	-0.0657089	0.157469	1.04695	0.936403	1.17054
Helicobacter pylori Catalase antibody levels	Parkinson's disease motor subtype (tremor to postural instability/gait difficulty score ratio)	Inverse variance weighted	15	0.00236942	0.0413427	0.954297	-0.0786623	0.0834012	1.00237	0.924352	1.08698
Helicobacter pylori Catalase antibody levels	Parkinson's disease motor subtype (tremor to postural instability/gait difficulty score ratio)	MR Egger	15	0.00211447	0.0915041	0.981915	-0.177234	0.181463	1.00212	0.837584	1.19897
Helicobacter pylori Catalase antibody levels	Parkinson's disease motor subtype (tremor to postural instability/gait difficulty score ratio)	Weighted median	15	0.0363746	0.0594928	0.540927	-0.0802313	0.152981	1.03704	0.922903	1.1653
Helicobacter pylori Catalase antibody levels	Parkinson's disease motor subtype (tremor to postural instability/gait difficulty score ratio)	Weighted mode	15	0.0505399	0.102665	0.630151	-0.150683	0.251763	1.05184	0.86012	1.28629
Helicobacter pylori Catalase antibody levels	Other drug-induced secondary parkinsonism	Inverse variance weighted	15	-0.159928	0.16825	0.341839	-0.489698	0.169842	0.852205	0.612811	1.18512
Helicobacter pylori Catalase antibody levels	Other drug-induced secondary parkinsonism	MR Egger	15	-0.0587763	0.363935	0.874181	-0.772089	0.654537	0.942918	0.462047	1.92425
Helicobacter pylori Catalase antibody levels	Other drug-induced secondary parkinsonism	Weighted median	15	-0.10051	0.243376	0.679618	-0.577527	0.376506	0.904376	0.561285	1.45718
Helicobacter pylori Catalase antibody levels	Other drug-induced secondary parkinsonism	Weighted mode	15	-0.10056	0.32034	0.758214	-0.728426	0.527307	0.904331	0.482668	1.69436
Helicobacter pylori Catalase antibody levels	Dementia due to Parkinsons disease	Inverse variance weighted	15	0.147256	0.143085	0.303408	-0.13319	0.427703	1.15865	0.875299	1.53373
Helicobacter pylori Catalase antibody levels	Dementia due to Parkinsons disease	MR Egger	15	0.370377	0.307481	0.249849	-0.232287	0.97304	1.44828	0.792719	2.64598
Helicobacter pylori Catalase antibody levels	Dementia due to Parkinsons disease	Weighted median	15	0.373578	0.186632	0.0453194	0.00777845	0.739377	1.45292	1.00781	2.09463
Helicobacter pylori Catalase antibody levels	Dementia due to Parkinsons disease	Weighted mode	15	0.436194	0.274857	0.134838	-0.102525	0.974914	1.54681	0.902556	2.65094
Helicobacter pylori Catalase antibody levels	Secondary parkinsonism	Inverse variance weighted	15	0.0362221	0.10106	0.720029	-0.161856	0.234301	1.03689	0.850563	1.26402
Helicobacter pylori Catalase antibody levels	Secondary parkinsonism	MR Egger	15	0.0850643	0.213455	0.696722	-0.333308	0.503437	1.08879	0.716549	1.6544
Helicobacter pylori Catalase antibody levels	Secondary parkinsonism	Weighted median	15	-0.0367611	0.138923	0.791306	-0.30905	0.235527	0.963906	0.734144	1.26558
Helicobacter pylori Catalase antibody levels	Secondary parkinsonism	Weighted mode	15	-0.157974	0.203665	0.450857	-0.557156	0.241209	0.853872	0.572836	1.27279
Helicobacter pylori Catalase antibody levels	Parkinson's disease	Inverse variance weighted	16	0.045215	0.0339856	0.183381	-0.0213968	0.111827	1.04625	0.978831	1.11832
Helicobacter pylori Catalase antibody levels	Parkinson's disease	MR Egger	16	0.0898696	0.074562	0.248065	-0.0562718	0.236011	1.09403	0.945282	1.26619
Helicobacter pylori Catalase antibody levels	Parkinson's disease	Weighted median	16	0.0326876	0.0466107	0.483122	-0.0586693	0.124045	1.03323	0.943019	1.13207
Helicobacter pylori Catalase antibody levels	Parkinson's disease	Weighted mode	16	0.0303298	0.0735235	0.685795	-0.113776	0.174436	1.03079	0.892458	1.19057
Helicobacter pylori GroEL antibody levels	Parkinson's disease motor subtype (tremor to postural instability/gait difficulty score ratio)	Inverse variance weighted	8	-0.0967011	0.075663	0.201232	-0.245001	0.0515984	0.907827	0.782704	1.05295
Helicobacter pylori GroEL antibody levels	Parkinson's disease motor subtype (tremor to postural instability/gait difficulty score ratio)	MR Egger	8	-0.00698076	0.194306	0.972506	-0.38782	0.373858	0.993044	0.678535	1.45333
Helicobacter pylori GroEL antibody levels	Parkinson's disease motor subtype (tremor to postural instability/gait difficulty score ratio)	Weighted median	8	-0.132018	0.0926754	0.154295	-0.313662	0.0496255	0.876325	0.730766	1.05088
Helicobacter pylori GroEL antibody levels	Parkinson's disease motor subtype (tremor to postural instability/gait difficulty score ratio)	Weighted mode	8	-0.147126	0.155694	0.376139	-0.452286	0.158033	0.863185	0.636172	1.17121
Helicobacter pylori GroEL antibody levels	Other drug-induced secondary parkinsonism	Inverse variance weighted	8	0.0125786	0.321733	0.968813	-0.618018	0.643176	1.01266	0.539011	1.90251
Helicobacter pylori GroEL antibody levels	Other drug-induced secondary parkinsonism	MR Egger	8	-0.221692	0.765483	0.781861	-1.72204	1.27865	0.801162	0.178702	3.5918
Helicobacter pylori GroEL antibody levels	Other drug-induced secondary parkinsonism	Weighted median	8	0.017935	0.396835	0.963952	-0.759861	0.795731	1.0181	0.467732	2.21606
Helicobacter pylori GroEL antibody levels	Other drug-induced secondary parkinsonism	Weighted mode	8	-0.0456548	0.562603	0.937595	-1.14836	1.05705	0.955372	0.317158	2.87786
Helicobacter pylori GroEL antibody levels	Dementia due to Parkinsons disease	Inverse variance weighted	8	0.00437876	0.27033	0.987077	-0.525468	0.534225	1.00439	0.591279	1.70613
Helicobacter pylori GroEL antibody levels	Dementia due to Parkinsons disease	MR Egger	8	0.0692506	0.696633	0.924053	-1.29615	1.43465	1.0717	0.273583	4.19818
Helicobacter pylori GroEL antibody levels	Dementia due to Parkinsons disease	Weighted median	8	0.152019	0.315559	0.629988	-0.466477	0.770514	1.16418	0.627208	2.16088
Helicobacter pylori GroEL antibody levels	Dementia due to Parkinsons disease	Weighted mode	8	0.0862664	0.394928	0.833321	-0.687793	0.860326	1.0901	0.502684	2.36393
Helicobacter pylori GroEL antibody levels	Secondary parkinsonism	Inverse variance weighted	8	0.196691	0.235074	0.402751	-0.264054	0.657436	1.21737	0.767932	1.92984
Helicobacter pylori GroEL antibody levels	Secondary parkinsonism	MR Egger	8	-0.307942	0.559965	0.602221	-1.40547	0.78959	0.734958	0.245251	2.20249
Helicobacter pylori GroEL antibody levels	Secondary parkinsonism	Weighted median	8	0.388095	0.279671	0.165233	-0.16006	0.936249	1.47417	0.852093	2.5504
Helicobacter pylori GroEL antibody levels	Secondary parkinsonism	Weighted mode	8	0.6188	0.480315	0.238581	-0.322618	1.56022	1.8567	0.72425	4.75986
Helicobacter pylori GroEL antibody levels	Parkinson's disease	Inverse variance weighted	8	0.0217019	0.0590132	0.713062	-0.093964	0.137368	1.02194	0.910316	1.14725
Helicobacter pylori GroEL antibody levels	Parkinson's disease	MR Egger	8	0.1172	0.142488	0.442232	-0.162076	0.396476	1.12434	0.850376	1.48658
Helicobacter pylori GroEL antibody levels	Parkinson's disease	Weighted median	8	0.0206422	0.0793026	0.794635	-0.134791	0.176075	1.02086	0.873899	1.19253
Helicobacter pylori GroEL antibody levels	Parkinson's disease	Weighted mode	8	-0.0293592	0.101536	0.780843	-0.22837	0.169652	0.971068	0.79583	1.18489
Helicobacter pylori OMP antibody levels	Parkinson's disease motor subtype (tremor to postural instability/gait difficulty score ratio)	Inverse variance weighted	13	0.0302186	0.072424	0.676499	-0.111732	0.17217	1.03068	0.894283	1.18788
Helicobacter pylori OMP antibody levels	Parkinson's disease motor subtype (tremor to postural instability/gait difficulty score ratio)	MR Egger	13	0.352252	0.137295	0.0262527	0.083154	0.621351	1.42227	1.08671	1.86144
Helicobacter pylori OMP antibody levels	Parkinson's disease motor subtype (tremor to postural instability/gait difficulty score ratio)	Weighted median	13	-0.00199348	0.0800418	0.98013	-0.158875	0.154888	0.998009	0.853103	1.16753
Helicobacter pylori OMP antibody levels	Parkinson's disease motor subtype (tremor to postural instability/gait difficulty score ratio)	Weighted mode	13	-0.0555754	0.128517	0.673094	-0.307469	0.196318	0.945941	0.735306	1.21691
Helicobacter pylori OMP antibody levels	Other drug-induced secondary parkinsonism	Inverse variance weighted	15	0.664541	0.228255	0.00359807	0.217162	1.11192	1.9436	1.24255	3.04019
Helicobacter pylori OMP antibody levels	Other drug-induced secondary parkinsonism	MR Egger	15	0.704315	0.571091	0.239307	-0.415023	1.82365	2.02246	0.660325	6.19445
Helicobacter pylori OMP antibody levels	Other drug-induced secondary parkinsonism	Weighted median	15	0.405527	0.319304	0.204073	-0.220309	1.03136	1.50009	0.802271	2.80489
Helicobacter pylori OMP antibody levels	Other drug-induced secondary parkinsonism	Weighted mode	15	0.345732	0.377762	0.375575	-0.394681	1.08614	1.41302	0.673895	2.96283
Helicobacter pylori OMP antibody levels	Dementia due to Parkinsons disease	Inverse variance weighted	15	-0.295773	0.169196	0.0804451	-0.627398	0.0358511	0.743956	0.53398	1.0365
Helicobacter pylori OMP antibody levels	Dementia due to Parkinsons disease	MR Egger	15	-0.387903	0.419333	0.371794	-1.2098	0.433989	0.678478	0.298258	1.5434
Helicobacter pylori OMP antibody levels	Dementia due to Parkinsons disease	Weighted median	15	-0.292857	0.229474	0.201881	-0.742625	0.156912	0.746129	0.475863	1.16989
Helicobacter pylori OMP antibody levels	Dementia due to Parkinsons disease	Weighted mode	15	-0.274562	0.324519	0.411747	-0.910619	0.361494	0.759905	0.402275	1.43547
Helicobacter pylori OMP antibody levels	Secondary parkinsonism	Inverse variance weighted	15	0.163013	0.136335	0.231823	-0.104204	0.43023	1.17705	0.901041	1.53761
Helicobacter pylori OMP antibody levels	Secondary parkinsonism	MR Egger	15	0.413089	0.34113	0.247472	-0.255525	1.0817	1.51148	0.774509	2.9497
Helicobacter pylori OMP antibody levels	Secondary parkinsonism	Weighted median	15	0.215656	0.187015	0.24885	-0.150894	0.582206	1.24068	0.859939	1.78998
Helicobacter pylori OMP antibody levels	Secondary parkinsonism	Weighted mode	15	-0.237631	0.318799	0.468364	-0.862476	0.387214	0.788494	0.422115	1.47287
Helicobacter pylori OMP antibody levels	Parkinson's disease	Inverse variance weighted	14	0.00203697	0.0408719	0.960252	-0.078072	0.0821459	1.00204	0.924898	1.08561
Helicobacter pylori OMP antibody levels	Parkinson's disease	MR Egger	14	-0.153536	0.0970882	0.139771	-0.343829	0.0367573	0.85767	0.70905	1.03744
Helicobacter pylori OMP antibody levels	Parkinson's disease	Weighted median	14	0.0133911	0.0600415	0.823511	-0.10429	0.131073	1.01348	0.900964	1.14005
Helicobacter pylori OMP antibody levels	Parkinson's disease	Weighted mode	14	0.0574229	0.0923528	0.544838	-0.123589	0.238434	1.0591	0.883743	1.26926
Helicobacter pylori UREA antibody levels	Parkinson's disease motor subtype (tremor to postural instability/gait difficulty score ratio)	Inverse variance weighted	20	-5.81e-05	0.0513066	0.999097	-0.100619	0.100503	0.999942	0.904278	1.10573
Helicobacter pylori UREA antibody levels	Parkinson's disease motor subtype (tremor to postural instability/gait difficulty score ratio)	MR Egger	20	0.0275389	0.126876	0.830608	-0.221138	0.276215	1.02792	0.801606	1.31813
Helicobacter pylori UREA antibody levels	Parkinson's disease motor subtype (tremor to postural instability/gait difficulty score ratio)	Weighted median	20	0.0125374	0.0632953	0.842984	-0.111521	0.136596	1.01262	0.894472	1.14637
Helicobacter pylori UREA antibody levels	Parkinson's disease motor subtype (tremor to postural instability/gait difficulty score ratio)	Weighted mode	20	0.099217	0.105335	0.358059	-0.10724	0.305674	1.10431	0.89831	1.35754
Helicobacter pylori UREA antibody levels	Other drug-induced secondary parkinsonism	Inverse variance weighted	23	0.0835861	0.16336	0.608883	-0.2366	0.403772	1.08718	0.789307	1.49746
Helicobacter pylori UREA antibody levels	Other drug-induced secondary parkinsonism	MR Egger	23	-0.263245	0.368683	0.48308	-0.985864	0.459374	0.768554	0.373117	1.58308
Helicobacter pylori UREA antibody levels	Other drug-induced secondary parkinsonism	Weighted median	23	0.150435	0.24013	0.531006	-0.320221	0.62109	1.16234	0.725989	1.86096
Helicobacter pylori UREA antibody levels	Other drug-induced secondary parkinsonism	Weighted mode	23	0.416069	0.433307	0.347381	-0.433213	1.26535	1.51599	0.648423	3.54434
Helicobacter pylori UREA antibody levels	Dementia due to Parkinsons disease	Inverse variance weighted	23	-0.0562249	0.123899	0.649974	-0.299066	0.186616	0.945326	0.74151	1.20516
Helicobacter pylori UREA antibody levels	Dementia due to Parkinsons disease	MR Egger	23	-0.0505822	0.286846	0.861717	-0.612799	0.511635	0.950676	0.541832	1.66802
Helicobacter pylori UREA antibody levels	Dementia due to Parkinsons disease	Weighted median	23	-0.000220416	0.16658	0.998944	-0.326717	0.326276	0.99978	0.721288	1.3858
Helicobacter pylori UREA antibody levels	Dementia due to Parkinsons disease	Weighted mode	23	-0.0309415	0.230339	0.894363	-0.482406	0.420523	0.969532	0.617297	1.52276
Helicobacter pylori UREA antibody levels	Secondary parkinsonism	Inverse variance weighted	23	0.0857933	0.105613	0.416598	-0.121208	0.292794	1.08958	0.88585	1.34017
Helicobacter pylori UREA antibody levels	Secondary parkinsonism	MR Egger	23	-0.114881	0.239637	0.636613	-0.58457	0.354808	0.891472	0.557345	1.42591
Helicobacter pylori UREA antibody levels	Secondary parkinsonism	Weighted median	23	0.068704	0.152255	0.651814	-0.229715	0.367123	1.07112	0.79476	1.44358
Helicobacter pylori UREA antibody levels	Secondary parkinsonism	Weighted mode	23	-0.216567	0.257431	0.409252	-0.721132	0.287998	0.805279	0.486202	1.33375
Helicobacter pylori UREA antibody levels	Parkinson's disease	Inverse variance weighted	23	0.0142246	0.0374697	0.70422	-0.0592161	0.0876653	1.01433	0.942503	1.09162
Helicobacter pylori UREA antibody levels	Parkinson's disease	MR Egger	23	0.162771	0.0856442	0.0711768	-0.00509178	0.330633	1.17677	0.994921	1.39185
Helicobacter pylori UREA antibody levels	Parkinson's disease	Weighted median	23	0.0113269	0.0502236	0.821568	-0.0871113	0.109765	1.01139	0.916575	1.11602
Helicobacter pylori UREA antibody levels	Parkinson's disease	Weighted mode	23	0.0901092	0.0848573	0.299804	-0.0762112	0.25643	1.09429	0.92662	1.29231
Helicobacter pylori VacA antibody levels	Parkinson's disease motor subtype (tremor to postural instability/gait difficulty score ratio)	Inverse variance weighted	17	0.0132161	0.0356979	0.711218	-0.0567518	0.083184	1.0133	0.944829	1.08674
Helicobacter pylori VacA antibody levels	Parkinson's disease motor subtype (tremor to postural instability/gait difficulty score ratio)	MR Egger	17	0.000658057	0.0746261	0.993081	-0.145609	0.146925	1.00066	0.864496	1.15827
Helicobacter pylori VacA antibody levels	Parkinson's disease motor subtype (tremor to postural instability/gait difficulty score ratio)	Weighted median	17	0.0433811	0.0515427	0.399981	-0.0576425	0.144405	1.04434	0.943987	1.15535
Helicobacter pylori VacA antibody levels	Parkinson's disease motor subtype (tremor to postural instability/gait difficulty score ratio)	Weighted mode	17	0.0491128	0.0721878	0.506011	-0.0923752	0.190601	1.05034	0.911763	1.20998
Helicobacter pylori VacA antibody levels	Other drug-induced secondary parkinsonism	Inverse variance weighted	23	0.298127	0.157557	0.0584664	-0.0106848	0.606938	1.34733	0.989372	1.83481
Helicobacter pylori VacA antibody levels	Other drug-induced secondary parkinsonism	MR Egger	23	-0.0777206	0.317335	0.808898	-0.699696	0.544255	0.925223	0.496736	1.72332
Helicobacter pylori VacA antibody levels	Other drug-induced secondary parkinsonism	Weighted median	23	0.235806	0.22957	0.304344	-0.214151	0.685763	1.26593	0.807226	1.98529
Helicobacter pylori VacA antibody levels	Other drug-induced secondary parkinsonism	Weighted mode	23	-0.366033	0.409733	0.381342	-1.16911	0.437045	0.69348	0.310643	1.54813
Helicobacter pylori VacA antibody levels	Dementia due to Parkinsons disease	Inverse variance weighted	23	0.121352	0.142141	0.393247	-0.157244	0.399948	1.12902	0.854495	1.49175
Helicobacter pylori VacA antibody levels	Dementia due to Parkinsons disease	MR Egger	23	0.594005	0.276218	0.043317	0.0526169	1.13539	1.81123	1.05403	3.1124
Helicobacter pylori VacA antibody levels	Dementia due to Parkinsons disease	Weighted median	23	-0.0494114	0.165669	0.765509	-0.374122	0.275299	0.951789	0.687893	1.31692
Helicobacter pylori VacA antibody levels	Dementia due to Parkinsons disease	Weighted mode	23	-0.17837	0.27263	0.519729	-0.712726	0.355986	0.836633	0.490306	1.42759
Helicobacter pylori VacA antibody levels	Secondary parkinsonism	Inverse variance weighted	23	0.0191666	0.103462	0.853031	-0.183619	0.221952	1.01935	0.832253	1.24851
Helicobacter pylori VacA antibody levels	Secondary parkinsonism	MR Egger	23	-0.298381	0.202366	0.155192	-0.695018	0.0982563	0.742019	0.499065	1.10325
Helicobacter pylori VacA antibody levels	Secondary parkinsonism	Weighted median	23	-0.0815897	0.12889	0.526722	-0.334214	0.171035	0.92165	0.7159	1.18653
Helicobacter pylori VacA antibody levels	Secondary parkinsonism	Weighted mode	23	-0.138725	0.169214	0.421114	-0.470385	0.192935	0.870468	0.624762	1.2128
Helicobacter pylori VacA antibody levels	Parkinson's disease	Inverse variance weighted	23	0.0305538	0.0305132	0.316668	-0.0292521	0.0903597	1.03103	0.971172	1.09457
Helicobacter pylori VacA antibody levels	Parkinson's disease	MR Egger	23	0.100591	0.0623404	0.121546	-0.0215961	0.222778	1.10582	0.978635	1.24954
Helicobacter pylori VacA antibody levels	Parkinson's disease	Weighted median	23	0.0472553	0.039903	0.236312	-0.0309546	0.125465	1.04839	0.96952	1.13368
Helicobacter pylori VacA antibody levels	Parkinson's disease	Weighted mode	23	0.112562	0.0781749	0.163983	-0.0406611	0.265785	1.11914	0.960154	1.30445

## Sheet: Supplementary Table 6
Supplementary Table 6: Reverse casual effects of MR Analysis between Parkinson's disease on Helicobacter Pylori antibodies levels
exposure	outcome	method	nsnp	b	se	pval
Parkinson's disease	Anti-helicobacter pylori IgG seropositivity	Inverse variance weighted	22	-0.00242109	0.0111539	0.82816
Parkinson's disease	Anti-helicobacter pylori IgG seropositivity	MR Egger	22	-0.00495402	0.0288765	0.865508
Parkinson's disease	Anti-helicobacter pylori IgG seropositivity	Weighted median	22	-0.0130483	0.0156398	0.40411
Parkinson's disease	Anti-helicobacter pylori IgG seropositivity	Weighted mode	22	-0.0274758	0.0251033	0.286128
Parkinson's disease	Helicobacter pylori CagA antibody levels	Inverse variance weighted	22	0.0270525	0.100128	0.787021
Parkinson's disease	Helicobacter pylori CagA antibody levels	MR Egger	22	0.211268	0.25504	0.417237
Parkinson's disease	Helicobacter pylori CagA antibody levels	Weighted median	22	0.142318	0.108848	0.191045
Parkinson's disease	Helicobacter pylori CagA antibody levels	Weighted mode	22	0.168992	0.160834	0.305329
Parkinson's disease	Helicobacter pylori Catalase antibody levels	Inverse variance weighted	22	-0.0116592	0.0576906	0.83984
Parkinson's disease	Helicobacter pylori Catalase antibody levels	MR Egger	22	-0.128008	0.147535	0.395879
Parkinson's disease	Helicobacter pylori Catalase antibody levels	Weighted median	22	0.0517062	0.0823501	0.530081
Parkinson's disease	Helicobacter pylori Catalase antibody levels	Weighted mode	22	0.101279	0.131269	0.448987
Parkinson's disease	Helicobacter pylori GroEL antibody levels	Inverse variance weighted	22	0.00654613	0.0529079	0.901532
Parkinson's disease	Helicobacter pylori GroEL antibody levels	MR Egger	22	-0.0273404	0.134129	0.840541
Parkinson's disease	Helicobacter pylori GroEL antibody levels	Weighted median	22	-0.00680328	0.0674302	0.919635
Parkinson's disease	Helicobacter pylori GroEL antibody levels	Weighted mode	22	-0.0333413	0.0949338	0.728933
Parkinson's disease	Helicobacter pylori OMP antibody levels	Inverse variance weighted	22	0.00465688	0.0565754	0.934398
Parkinson's disease	Helicobacter pylori OMP antibody levels	MR Egger	22	-0.0547947	0.144601	0.708728
Parkinson's disease	Helicobacter pylori OMP antibody levels	Weighted median	22	0.0580296	0.0669388	0.385993
Parkinson's disease	Helicobacter pylori OMP antibody levels	Weighted mode	22	0.0654912	0.09721	0.507845
Parkinson's disease	Helicobacter pylori UREA antibody levels	Inverse variance weighted	22	-0.0172428	0.0477006	0.717741
Parkinson's disease	Helicobacter pylori UREA antibody levels	MR Egger	22	-0.00091626	0.119849	0.993976
Parkinson's disease	Helicobacter pylori UREA antibody levels	Weighted median	22	-0.0337686	0.0675848	0.617323
Parkinson's disease	Helicobacter pylori UREA antibody levels	Weighted mode	22	-0.0610325	0.0896618	0.5035
Parkinson's disease	Helicobacter pylori VacA antibody levels	Inverse variance weighted	22	0.0387414	0.0569152	0.49607
Parkinson's disease	Helicobacter pylori VacA antibody levels	MR Egger	22	0.0426978	0.140632	0.764559
Parkinson's disease	Helicobacter pylori VacA antibody levels	Weighted median	22	0.0658594	0.0817765	0.420613
Parkinson's disease	Helicobacter pylori VacA antibody levels	Weighted mode	22	0.062751	0.101947	0.544821
Parkinson's disease motor subtype (tremor to postural instability/gait difficulty score ratio)	Anti-helicobacter pylori IgG seropositivity	MR Egger	15	0.02634	0.03539	0.47
Parkinson's disease motor subtype (tremor to postural instability/gait difficulty score ratio)	Anti-helicobacter pylori IgG seropositivity	Weighted median	15	0.01045	0.0183	0.5678
Parkinson's disease motor subtype (tremor to postural instability/gait difficulty score ratio)	Anti-helicobacter pylori IgG seropositivity	Inverse variance weighted	15	0.01592	0.01424	0.2637
Parkinson's disease motor subtype (tremor to postural instability/gait difficulty score ratio)	Anti-helicobacter pylori IgG seropositivity	Weighted mode	15	0.001634	0.03029	0.9577
Parkinson's disease motor subtype (tremor to postural instability/gait difficulty score ratio)	Helicobacter pylori CagA antibody levels	MR Egger	15	-0.1484	0.2328	0.5349
Parkinson's disease motor subtype (tremor to postural instability/gait difficulty score ratio)	Helicobacter pylori CagA antibody levels	Weighted median	15	-0.1586	0.1305	0.2241
Parkinson's disease motor subtype (tremor to postural instability/gait difficulty score ratio)	Helicobacter pylori CagA antibody levels	Inverse variance weighted	15	-0.1269	0.09458	0.1795
Parkinson's disease motor subtype (tremor to postural instability/gait difficulty score ratio)	Helicobacter pylori CagA antibody levels	Weighted mode	15	0.1163	0.2445	0.6418
Parkinson's disease motor subtype (tremor to postural instability/gait difficulty score ratio)	Helicobacter pylori Catalase antibody levels	MR Egger	14	0.02574	0.2049	0.9021
Parkinson's disease motor subtype (tremor to postural instability/gait difficulty score ratio)	Helicobacter pylori Catalase antibody levels	Weighted median	14	-0.01827	0.1021	0.8581
Parkinson's disease motor subtype (tremor to postural instability/gait difficulty score ratio)	Helicobacter pylori Catalase antibody levels	Inverse variance weighted	14	0.01964	0.07674	0.798
Parkinson's disease motor subtype (tremor to postural instability/gait difficulty score ratio)	Helicobacter pylori Catalase antibody levels	Weighted mode	14	-0.05868	0.1977	0.7713
Parkinson's disease motor subtype (tremor to postural instability/gait difficulty score ratio)	Helicobacter pylori GroEL antibody levels	MR Egger	14	0.0986	0.1811	0.5961
Parkinson's disease motor subtype (tremor to postural instability/gait difficulty score ratio)	Helicobacter pylori GroEL antibody levels	Weighted median	14	0.07056	0.08487	0.4058
Parkinson's disease motor subtype (tremor to postural instability/gait difficulty score ratio)	Helicobacter pylori GroEL antibody levels	Inverse variance weighted	14	0.03337	0.06639	0.6152
Parkinson's disease motor subtype (tremor to postural instability/gait difficulty score ratio)	Helicobacter pylori GroEL antibody levels	Weighted mode	14	0.1293	0.1487	0.4001
Parkinson's disease motor subtype (tremor to postural instability/gait difficulty score ratio)	Helicobacter pylori OMP antibody levels	MR Egger	15	-0.04508	0.163	0.7865
Parkinson's disease motor subtype (tremor to postural instability/gait difficulty score ratio)	Helicobacter pylori OMP antibody levels	Weighted median	15	0.04558	0.08084	0.5729
Parkinson's disease motor subtype (tremor to postural instability/gait difficulty score ratio)	Helicobacter pylori OMP antibody levels	Inverse variance weighted	15	-0.004101	0.06362	0.9486
Parkinson's disease motor subtype (tremor to postural instability/gait difficulty score ratio)	Helicobacter pylori OMP antibody levels	Weighted mode	15	0.06882	0.1166	0.5644
Parkinson's disease motor subtype (tremor to postural instability/gait difficulty score ratio)	Helicobacter pylori UREA antibody levels	MR Egger	14	0.2668	0.1705	0.1437
Parkinson's disease motor subtype (tremor to postural instability/gait difficulty score ratio)	Helicobacter pylori UREA antibody levels	Weighted median	14	0.08802	0.0919	0.3382
Parkinson's disease motor subtype (tremor to postural instability/gait difficulty score ratio)	Helicobacter pylori UREA antibody levels	Inverse variance weighted	14	0.04448	0.06376	0.4854
Parkinson's disease motor subtype (tremor to postural instability/gait difficulty score ratio)	Helicobacter pylori UREA antibody levels	Weighted mode	14	0.1831	0.1598	0.2724
Parkinson's disease motor subtype (tremor to postural instability/gait difficulty score ratio)	Helicobacter pylori VacA antibody levels	MR Egger	15	0.01594	0.1823	0.9317
Parkinson's disease motor subtype (tremor to postural instability/gait difficulty score ratio)	Helicobacter pylori VacA antibody levels	Weighted median	15	-0.06941	0.1042	0.5055
Parkinson's disease motor subtype (tremor to postural instability/gait difficulty score ratio)	Helicobacter pylori VacA antibody levels	Inverse variance weighted	15	-0.07215	0.07394	0.3292
Parkinson's disease motor subtype (tremor to postural instability/gait difficulty score ratio)	Helicobacter pylori VacA antibody levels	Weighted mode	15	-0.267	0.199	0.2011
Dementia due to Parkinsons disease	Anti-helicobacter pylori IgG seropositivity	MR Egger	4	0.009417	0.01449	0.5824
Dementia due to Parkinsons disease	Anti-helicobacter pylori IgG seropositivity	Weighted median	4	0.005155	0.007881	0.513
Dementia due to Parkinsons disease	Anti-helicobacter pylori IgG seropositivity	Inverse variance weighted	4	0.003268	0.008194	0.6901
Dementia due to Parkinsons disease	Anti-helicobacter pylori IgG seropositivity	Weighted mode	4	0.005595	0.008222	0.545
Dementia due to Parkinsons disease	Helicobacter pylori CagA antibody levels	MR Egger	4	-0.02716	0.0563	0.6771
Dementia due to Parkinsons disease	Helicobacter pylori CagA antibody levels	Weighted median	4	-0.009139	0.04178	0.8268
Dementia due to Parkinsons disease	Helicobacter pylori CagA antibody levels	Inverse variance weighted	4	-0.007273	0.03782	0.8475
Dementia due to Parkinsons disease	Helicobacter pylori CagA antibody levels	Weighted mode	4	-0.01884	0.0433	0.693
Dementia due to Parkinsons disease	Helicobacter pylori Catalase antibody levels	MR Egger	4	0.002581	0.04448	0.959
Dementia due to Parkinsons disease	Helicobacter pylori Catalase antibody levels	Weighted median	4	-0.01039	0.03522	0.7679
Dementia due to Parkinsons disease	Helicobacter pylori Catalase antibody levels	Inverse variance weighted	4	-0.02728	0.02993	0.3621
Dementia due to Parkinsons disease	Helicobacter pylori Catalase antibody levels	Weighted mode	4	-0.01087	0.03391	0.7695
Dementia due to Parkinsons disease	Helicobacter pylori GroEL antibody levels	MR Egger	4	0.04187	0.04277	0.4308
Dementia due to Parkinsons disease	Helicobacter pylori GroEL antibody levels	Weighted median	4	0.01944	0.02982	0.5144
Dementia due to Parkinsons disease	Helicobacter pylori GroEL antibody levels	Inverse variance weighted	4	0.01089	0.02752	0.6922
Dementia due to Parkinsons disease	Helicobacter pylori GroEL antibody levels	Weighted mode	4	0.02903	0.02997	0.4042
Dementia due to Parkinsons disease	Helicobacter pylori OMP antibody levels	MR Egger	4	0.007534	0.03721	0.8583
Dementia due to Parkinsons disease	Helicobacter pylori OMP antibody levels	Weighted median	4	0.004893	0.0295	0.8683
Dementia due to Parkinsons disease	Helicobacter pylori OMP antibody levels	Inverse variance weighted	4	0.001089	0.02452	0.9646
Dementia due to Parkinsons disease	Helicobacter pylori OMP antibody levels	Weighted mode	4	0.004751	0.03172	0.8904
Dementia due to Parkinsons disease	Helicobacter pylori UREA antibody levels	MR Egger	4	-0.0304	0.06389	0.6811
Dementia due to Parkinsons disease	Helicobacter pylori UREA antibody levels	Weighted median	4	-0.05053	0.03405	0.1378
Dementia due to Parkinsons disease	Helicobacter pylori UREA antibody levels	Inverse variance weighted	4	-0.04464	0.03525	0.2053
Dementia due to Parkinsons disease	Helicobacter pylori UREA antibody levels	Weighted mode	4	-0.05222	0.03421	0.2244
Dementia due to Parkinsons disease	Helicobacter pylori VacA antibody levels	MR Egger	4	-0.007489	0.0476	0.8894
Dementia due to Parkinsons disease	Helicobacter pylori VacA antibody levels	Weighted median	4	-0.02936	0.03457	0.3957
Dementia due to Parkinsons disease	Helicobacter pylori VacA antibody levels	Inverse variance weighted	4	-0.03959	0.03088	0.1998
Dementia due to Parkinsons disease	Helicobacter pylori VacA antibody levels	Weighted mode	4	-0.02592	0.03792	0.5433
Other drug-induced secondary parkinsonism	Anti-helicobacter pylori IgG seropositivity || id:ebi-a-GCST90006910	MR Egger	5	-0.01647	0.009114	0.1685
Other drug-induced secondary parkinsonism	Anti-helicobacter pylori IgG seropositivity || id:ebi-a-GCST90006910	Weighted median	5	0.0002501	0.004928	0.9595
Other drug-induced secondary parkinsonism	Anti-helicobacter pylori IgG seropositivity || id:ebi-a-GCST90006910	Inverse variance weighted	5	0.001328	0.005099	0.7946
Other drug-induced secondary parkinsonism	Anti-helicobacter pylori IgG seropositivity || id:ebi-a-GCST90006910	Weighted mode	5	-0.0006833	0.0058	0.9119
Other drug-induced secondary parkinsonism	Helicobacter pylori CagA antibody levels || id:ebi-a-GCST90006911	MR Egger	5	-0.04042	0.05855	0.5395
Other drug-induced secondary parkinsonism	Helicobacter pylori CagA antibody levels || id:ebi-a-GCST90006911	Weighted median	5	0.02907	0.03219	0.3664
Other drug-induced secondary parkinsonism	Helicobacter pylori CagA antibody levels || id:ebi-a-GCST90006911	Inverse variance weighted	5	0.01962	0.0242	0.4176
Other drug-induced secondary parkinsonism	Helicobacter pylori CagA antibody levels || id:ebi-a-GCST90006911	Weighted mode	5	0.02094	0.04183	0.6429
Other drug-induced secondary parkinsonism	Helicobacter pylori Catalase antibody levels || id:ebi-a-GCST90006912	MR Egger	5	-0.004886	0.04672	0.9233
Other drug-induced secondary parkinsonism	Helicobacter pylori Catalase antibody levels || id:ebi-a-GCST90006912	Weighted median	5	0.0337	0.02442	0.1676
Other drug-induced secondary parkinsonism	Helicobacter pylori Catalase antibody levels || id:ebi-a-GCST90006912	Inverse variance weighted	5	0.01837	0.01926	0.3402
Other drug-induced secondary parkinsonism	Helicobacter pylori Catalase antibody levels || id:ebi-a-GCST90006912	Weighted mode	5	0.03905	0.03533	0.331
Other drug-induced secondary parkinsonism	Helicobacter pylori GroEL antibody levels || id:ebi-a-GCST90006913	MR Egger	5	0.01348	0.03601	0.7331
Other drug-induced secondary parkinsonism	Helicobacter pylori GroEL antibody levels || id:ebi-a-GCST90006913	Weighted median	5	0.03575	0.01797	0.04663
Other drug-induced secondary parkinsonism	Helicobacter pylori GroEL antibody levels || id:ebi-a-GCST90006913	Inverse variance weighted	5	0.03596	0.01477	0.01491
Other drug-induced secondary parkinsonism	Helicobacter pylori GroEL antibody levels || id:ebi-a-GCST90006913	Weighted mode	5	0.03467	0.02416	0.2247
Other drug-induced secondary parkinsonism	Helicobacter pylori OMP antibody levels || id:ebi-a-GCST90006914	MR Egger	5	0.02903	0.06587	0.6893
Other drug-induced secondary parkinsonism	Helicobacter pylori OMP antibody levels || id:ebi-a-GCST90006914	Weighted median	5	-0.001065	0.02026	0.9581
Other drug-induced secondary parkinsonism	Helicobacter pylori OMP antibody levels || id:ebi-a-GCST90006914	Inverse variance weighted	5	0.02383	0.02325	0.3053
Other drug-induced secondary parkinsonism	Helicobacter pylori OMP antibody levels || id:ebi-a-GCST90006914	Weighted mode	5	-0.005462	0.02274	0.822
Other drug-induced secondary parkinsonism	Helicobacter pylori UREA antibody levels || id:ebi-a-GCST90006915	MR Egger	5	0.05331	0.06506	0.4725
Other drug-induced secondary parkinsonism	Helicobacter pylori UREA antibody levels || id:ebi-a-GCST90006915	Weighted median	5	-0.01934	0.02125	0.3628
Other drug-induced secondary parkinsonism	Helicobacter pylori UREA antibody levels || id:ebi-a-GCST90006915	Inverse variance weighted	5	0.002864	0.02555	0.9107
Other drug-induced secondary parkinsonism	Helicobacter pylori UREA antibody levels || id:ebi-a-GCST90006915	Weighted mode	5	-0.0229	0.02522	0.4152
Other drug-induced secondary parkinsonism	Helicobacter pylori VacA antibody levels || id:ebi-a-GCST90006916	MR Egger	5	-0.005774	0.06351	0.9333
Other drug-induced secondary parkinsonism	Helicobacter pylori VacA antibody levels || id:ebi-a-GCST90006916	Weighted median	5	0.01175	0.02649	0.6574
Other drug-induced secondary parkinsonism	Helicobacter pylori VacA antibody levels || id:ebi-a-GCST90006916	Inverse variance weighted	5	0.01411	0.02337	0.5459
Other drug-induced secondary parkinsonism	Helicobacter pylori VacA antibody levels || id:ebi-a-GCST90006916	Weighted mode	5	0.01072	0.03952	0.7996

## Sheet: Supplementary Table 7
Supplementary Table 7: Results of Cochrane’s Q test between Helicobacter Pylori antibodies levels on Parkinson's disease-related phenotypes (P < 5 × 10-6)
exposure	outcome	method	Q	Q_df	Q_pval
Anti-helicobacter pylori IgG seropositivity	Parkinson's disease motor subtype (tremor to postural instability/gait difficulty score ratio)	MR Egger	12.3064	7	0.090922
Anti-helicobacter pylori IgG seropositivity	Parkinson's disease motor subtype (tremor to postural instability/gait difficulty score ratio)	Inverse variance weighted	13.1587	8	0.106505
Anti-helicobacter pylori IgG seropositivity	Other drug-induced secondary parkinsonism	MR Egger	9.13403	8	0.331116
Anti-helicobacter pylori IgG seropositivity	Other drug-induced secondary parkinsonism	Inverse variance weighted	9.62159	9	0.381979
Anti-helicobacter pylori IgG seropositivity	Dementia due to Parkinsons disease	MR Egger	22.1465	8	0.00465152
Anti-helicobacter pylori IgG seropositivity	Dementia due to Parkinsons disease	Inverse variance weighted	22.1954	9	0.00827995
Anti-helicobacter pylori IgG seropositivity	Secondary parkinsonism	MR Egger	7.62604	8	0.470825
Anti-helicobacter pylori IgG seropositivity	Secondary parkinsonism	Inverse variance weighted	7.94004	9	0.5402
Anti-helicobacter pylori IgG seropositivity	Parkinson's disease	MR Egger	2.4119	7	0.933584
Anti-helicobacter pylori IgG seropositivity	Parkinson's disease	Inverse variance weighted	2.58594	8	0.957603
Helicobacter pylori CagA antibody levels	Parkinson's disease motor subtype (tremor to postural instability/gait difficulty score ratio)	MR Egger	5.77839	5	0.328383
Helicobacter pylori CagA antibody levels	Parkinson's disease motor subtype (tremor to postural instability/gait difficulty score ratio)	Inverse variance weighted	6.12382	6	0.409463
Helicobacter pylori CagA antibody levels	Other drug-induced secondary parkinsonism	MR Egger	5.50051	8	0.702983
Helicobacter pylori CagA antibody levels	Other drug-induced secondary parkinsonism	Inverse variance weighted	5.94857	9	0.745055
Helicobacter pylori CagA antibody levels	Dementia due to Parkinsons disease	MR Egger	3.22657	8	0.919345
Helicobacter pylori CagA antibody levels	Dementia due to Parkinsons disease	Inverse variance weighted	3.7174	9	0.929009
Helicobacter pylori CagA antibody levels	Secondary parkinsonism	MR Egger	6.30823	8	0.612748
Helicobacter pylori CagA antibody levels	Secondary parkinsonism	Inverse variance weighted	6.3289	9	0.706603
Helicobacter pylori CagA antibody levels	Parkinson's disease	MR Egger	5.72037	8	0.678522
Helicobacter pylori CagA antibody levels	Parkinson's disease	Inverse variance weighted	6.67753	9	0.670652
Helicobacter pylori Catalase antibody levels	Parkinson's disease motor subtype (tremor to postural instability/gait difficulty score ratio)	MR Egger	8.0228	6	0.236438
Helicobacter pylori Catalase antibody levels	Parkinson's disease motor subtype (tremor to postural instability/gait difficulty score ratio)	Inverse variance weighted	8.03003	7	0.329954
Helicobacter pylori Catalase antibody levels	Other drug-induced secondary parkinsonism	MR Egger	5.89993	6	0.434493
Helicobacter pylori Catalase antibody levels	Other drug-induced secondary parkinsonism	Inverse variance weighted	7.93913	7	0.337992
Helicobacter pylori Catalase antibody levels	Dementia due to Parkinsons disease	MR Egger	8.6479	6	0.19437
Helicobacter pylori Catalase antibody levels	Dementia due to Parkinsons disease	Inverse variance weighted	8.98395	7	0.253811
Helicobacter pylori Catalase antibody levels	Secondary parkinsonism	MR Egger	6.32003	6	0.388311
Helicobacter pylori Catalase antibody levels	Secondary parkinsonism	Inverse variance weighted	6.47281	7	0.485748
Helicobacter pylori Catalase antibody levels	Parkinson's disease	MR Egger	7.93172	7	0.338653
Helicobacter pylori Catalase antibody levels	Parkinson's disease	Inverse variance weighted	8.01718	8	0.431794
Helicobacter pylori GroEL antibody levels	Parkinson's disease motor subtype (tremor to postural instability/gait difficulty score ratio)	MR Egger	0.114988	2	0.944128
Helicobacter pylori GroEL antibody levels	Parkinson's disease motor subtype (tremor to postural instability/gait difficulty score ratio)	Inverse variance weighted	1.57595	3	0.664855
Helicobacter pylori GroEL antibody levels	Other drug-induced secondary parkinsonism	MR Egger	1.17679	2	0.555218
Helicobacter pylori GroEL antibody levels	Other drug-induced secondary parkinsonism	Inverse variance weighted	1.37357	3	0.711742
Helicobacter pylori GroEL antibody levels	Dementia due to Parkinsons disease	MR Egger	0.186756	2	0.910849
Helicobacter pylori GroEL antibody levels	Dementia due to Parkinsons disease	Inverse variance weighted	1.37269	3	0.711949
Helicobacter pylori GroEL antibody levels	Secondary parkinsonism	MR Egger	1.30385	2	0.521041
Helicobacter pylori GroEL antibody levels	Secondary parkinsonism	Inverse variance weighted	5.9059	3	0.116279
Helicobacter pylori GroEL antibody levels	Parkinson's disease	MR Egger	0.85339	2	0.652663
Helicobacter pylori GroEL antibody levels	Parkinson's disease	Inverse variance weighted	2.90864	3	0.405927
Helicobacter pylori OMP antibody levels	Parkinson's disease motor subtype (tremor to postural instability/gait difficulty score ratio)	MR Egger	5.06393	5	0.408128
Helicobacter pylori OMP antibody levels	Parkinson's disease motor subtype (tremor to postural instability/gait difficulty score ratio)	Inverse variance weighted	11.1737	6	0.0831528
Helicobacter pylori OMP antibody levels	Other drug-induced secondary parkinsonism	MR Egger	6.59277	6	0.360153
Helicobacter pylori OMP antibody levels	Other drug-induced secondary parkinsonism	Inverse variance weighted	7.59154	7	0.369984
Helicobacter pylori OMP antibody levels	Dementia due to Parkinsons disease	MR Egger	3.53551	6	0.739239
Helicobacter pylori OMP antibody levels	Dementia due to Parkinsons disease	Inverse variance weighted	3.53593	7	0.831405
Helicobacter pylori OMP antibody levels	Secondary parkinsonism	MR Egger	5.1853	6	0.520277
Helicobacter pylori OMP antibody levels	Secondary parkinsonism	Inverse variance weighted	5.36071	7	0.616033
Helicobacter pylori OMP antibody levels	Parkinson's disease	MR Egger	1.67087	5	0.892549
Helicobacter pylori OMP antibody levels	Parkinson's disease	Inverse variance weighted	2.8719	6	0.824745
Helicobacter pylori UREA antibody levels	Parkinson's disease motor subtype (tremor to postural instability/gait difficulty score ratio)	MR Egger	9.59155	7	0.212925
Helicobacter pylori UREA antibody levels	Parkinson's disease motor subtype (tremor to postural instability/gait difficulty score ratio)	Inverse variance weighted	11.9124	8	0.155154
Helicobacter pylori UREA antibody levels	Other drug-induced secondary parkinsonism	MR Egger	5.38353	8	0.715907
Helicobacter pylori UREA antibody levels	Other drug-induced secondary parkinsonism	Inverse variance weighted	6.3369	9	0.705784
Helicobacter pylori UREA antibody levels	Dementia due to Parkinsons disease	MR Egger	9.96235	8	0.267679
Helicobacter pylori UREA antibody levels	Dementia due to Parkinsons disease	Inverse variance weighted	10.058	9	0.345809
Helicobacter pylori UREA antibody levels	Secondary parkinsonism	MR Egger	4.08134	8	0.849711
Helicobacter pylori UREA antibody levels	Secondary parkinsonism	Inverse variance weighted	4.88233	9	0.844443
Helicobacter pylori UREA antibody levels	Parkinson's disease	MR Egger	5.86152	8	0.662741
Helicobacter pylori UREA antibody levels	Parkinson's disease	Inverse variance weighted	6.12237	9	0.727611
Helicobacter pylori VacA antibody levels	Parkinson's disease motor subtype (tremor to postural instability/gait difficulty score ratio)	MR Egger	6.50077	8	0.591322
Helicobacter pylori VacA antibody levels	Parkinson's disease motor subtype (tremor to postural instability/gait difficulty score ratio)	Inverse variance weighted	6.62257	9	0.676349
Helicobacter pylori VacA antibody levels	Other drug-induced secondary parkinsonism	MR Egger	21.8124	12	0.0396768
Helicobacter pylori VacA antibody levels	Other drug-induced secondary parkinsonism	Inverse variance weighted	22.4438	13	0.0488554
Helicobacter pylori VacA antibody levels	Dementia due to Parkinsons disease	MR Egger	15.3074	12	0.225056
Helicobacter pylori VacA antibody levels	Dementia due to Parkinsons disease	Inverse variance weighted	20.0237	13	0.0946213
Helicobacter pylori VacA antibody levels	Secondary parkinsonism	MR Egger	21.0247	12	0.0500192
Helicobacter pylori VacA antibody levels	Secondary parkinsonism	Inverse variance weighted	21.949	13	0.056157
Helicobacter pylori VacA antibody levels	Parkinson's disease	MR Egger	13.2469	13	0.428924
Helicobacter pylori VacA antibody levels	Parkinson's disease	Inverse variance weighted	18.0058	14	0.206515

## Sheet: Supplementary Table 8
Supplementary Table 8: Results of Cochrane’s Q test between Helicobacter Pylori antibodies levels on Parkinson's disease-related phenotypes (P < 1 × 10-5)
exposure	outcome	method	Q	Q_df	Q_pval
Anti-helicobacter pylori IgG seropositivity	Parkinson's disease motor subtype (tremor to postural instability/gait difficulty score ratio)	MR Egger	12.3064	7	0.090922
Anti-helicobacter pylori IgG seropositivity	Parkinson's disease motor subtype (tremor to postural instability/gait difficulty score ratio)	Inverse variance weighted	13.1587	8	0.106505
Anti-helicobacter pylori IgG seropositivity	Other drug-induced secondary parkinsonism	MR Egger	9.13403	8	0.331116
Anti-helicobacter pylori IgG seropositivity	Other drug-induced secondary parkinsonism	Inverse variance weighted	9.62159	9	0.381979
Anti-helicobacter pylori IgG seropositivity	Dementia due to Parkinsons disease	MR Egger	22.1465	8	0.00465152
Anti-helicobacter pylori IgG seropositivity	Dementia due to Parkinsons disease	Inverse variance weighted	22.1954	9	0.00827995
Anti-helicobacter pylori IgG seropositivity	Secondary parkinsonism	MR Egger	7.62604	8	0.470825
Anti-helicobacter pylori IgG seropositivity	Secondary parkinsonism	Inverse variance weighted	7.94004	9	0.5402
Anti-helicobacter pylori IgG seropositivity	Parkinson's disease	MR Egger	2.4119	7	0.933584
Anti-helicobacter pylori IgG seropositivity	Parkinson's disease	Inverse variance weighted	2.58594	8	0.957603
Helicobacter pylori CagA antibody levels	Parkinson's disease motor subtype (tremor to postural instability/gait difficulty score ratio)	MR Egger	5.77839	5	0.328383
Helicobacter pylori CagA antibody levels	Parkinson's disease motor subtype (tremor to postural instability/gait difficulty score ratio)	Inverse variance weighted	6.12382	6	0.409463
Helicobacter pylori CagA antibody levels	Other drug-induced secondary parkinsonism	MR Egger	5.50051	8	0.702983
Helicobacter pylori CagA antibody levels	Other drug-induced secondary parkinsonism	Inverse variance weighted	5.94857	9	0.745055
Helicobacter pylori CagA antibody levels	Dementia due to Parkinsons disease	MR Egger	3.22657	8	0.919345
Helicobacter pylori CagA antibody levels	Dementia due to Parkinsons disease	Inverse variance weighted	3.7174	9	0.929009
Helicobacter pylori CagA antibody levels	Secondary parkinsonism	MR Egger	6.30823	8	0.612748
Helicobacter pylori CagA antibody levels	Secondary parkinsonism	Inverse variance weighted	6.3289	9	0.706603
Helicobacter pylori CagA antibody levels	Parkinson's disease	MR Egger	5.72037	8	0.678522
Helicobacter pylori CagA antibody levels	Parkinson's disease	Inverse variance weighted	6.67753	9	0.670652
Helicobacter pylori Catalase antibody levels	Parkinson's disease motor subtype (tremor to postural instability/gait difficulty score ratio)	MR Egger	8.0228	6	0.236438
Helicobacter pylori Catalase antibody levels	Parkinson's disease motor subtype (tremor to postural instability/gait difficulty score ratio)	Inverse variance weighted	8.03003	7	0.329954
Helicobacter pylori Catalase antibody levels	Other drug-induced secondary parkinsonism	MR Egger	5.89993	6	0.434493
Helicobacter pylori Catalase antibody levels	Other drug-induced secondary parkinsonism	Inverse variance weighted	7.93913	7	0.337992
Helicobacter pylori Catalase antibody levels	Dementia due to Parkinsons disease	MR Egger	8.6479	6	0.19437
Helicobacter pylori Catalase antibody levels	Dementia due to Parkinsons disease	Inverse variance weighted	8.98395	7	0.253811
Helicobacter pylori Catalase antibody levels	Secondary parkinsonism	MR Egger	6.32003	6	0.388311
Helicobacter pylori Catalase antibody levels	Secondary parkinsonism	Inverse variance weighted	6.47281	7	0.485748
Helicobacter pylori Catalase antibody levels	Parkinson's disease	MR Egger	7.93172	7	0.338653
Helicobacter pylori Catalase antibody levels	Parkinson's disease	Inverse variance weighted	8.01718	8	0.431794
Helicobacter pylori GroEL antibody levels	Parkinson's disease motor subtype (tremor to postural instability/gait difficulty score ratio)	MR Egger	0.114988	2	0.944128
Helicobacter pylori GroEL antibody levels	Parkinson's disease motor subtype (tremor to postural instability/gait difficulty score ratio)	Inverse variance weighted	1.57595	3	0.664855
Helicobacter pylori GroEL antibody levels	Other drug-induced secondary parkinsonism	MR Egger	1.17679	2	0.555218
Helicobacter pylori GroEL antibody levels	Other drug-induced secondary parkinsonism	Inverse variance weighted	1.37357	3	0.711742
Helicobacter pylori GroEL antibody levels	Dementia due to Parkinsons disease	MR Egger	0.186756	2	0.910849
Helicobacter pylori GroEL antibody levels	Dementia due to Parkinsons disease	Inverse variance weighted	1.37269	3	0.711949
Helicobacter pylori GroEL antibody levels	Secondary parkinsonism	MR Egger	1.30385	2	0.521041
Helicobacter pylori GroEL antibody levels	Secondary parkinsonism	Inverse variance weighted	5.9059	3	0.116279
Helicobacter pylori GroEL antibody levels	Parkinson's disease	MR Egger	0.85339	2	0.652663
Helicobacter pylori GroEL antibody levels	Parkinson's disease	Inverse variance weighted	2.90864	3	0.405927
Helicobacter pylori OMP antibody levels	Parkinson's disease motor subtype (tremor to postural instability/gait difficulty score ratio)	MR Egger	5.06393	5	0.408128
Helicobacter pylori OMP antibody levels	Parkinson's disease motor subtype (tremor to postural instability/gait difficulty score ratio)	Inverse variance weighted	11.1737	6	0.0831528
Helicobacter pylori OMP antibody levels	Other drug-induced secondary parkinsonism	MR Egger	6.59277	6	0.360153
Helicobacter pylori OMP antibody levels	Other drug-induced secondary parkinsonism	Inverse variance weighted	7.59154	7	0.369984
Helicobacter pylori OMP antibody levels	Dementia due to Parkinsons disease	MR Egger	3.53551	6	0.739239
Helicobacter pylori OMP antibody levels	Dementia due to Parkinsons disease	Inverse variance weighted	3.53593	7	0.831405
Helicobacter pylori OMP antibody levels	Secondary parkinsonism	MR Egger	5.1853	6	0.520277
Helicobacter pylori OMP antibody levels	Secondary parkinsonism	Inverse variance weighted	5.36071	7	0.616033
Helicobacter pylori OMP antibody levels	Parkinson's disease	MR Egger	1.67087	5	0.892549
Helicobacter pylori OMP antibody levels	Parkinson's disease	Inverse variance weighted	2.8719	6	0.824745
Helicobacter pylori UREA antibody levels	Parkinson's disease motor subtype (tremor to postural instability/gait difficulty score ratio)	MR Egger	9.59155	7	0.212925
Helicobacter pylori UREA antibody levels	Parkinson's disease motor subtype (tremor to postural instability/gait difficulty score ratio)	Inverse variance weighted	11.9124	8	0.155154
Helicobacter pylori UREA antibody levels	Other drug-induced secondary parkinsonism	MR Egger	5.38353	8	0.715907
Helicobacter pylori UREA antibody levels	Other drug-induced secondary parkinsonism	Inverse variance weighted	6.3369	9	0.705784
Helicobacter pylori UREA antibody levels	Dementia due to Parkinsons disease	MR Egger	9.96235	8	0.267679
Helicobacter pylori UREA antibody levels	Dementia due to Parkinsons disease	Inverse variance weighted	10.058	9	0.345809
Helicobacter pylori UREA antibody levels	Secondary parkinsonism	MR Egger	4.08134	8	0.849711
Helicobacter pylori UREA antibody levels	Secondary parkinsonism	Inverse variance weighted	4.88233	9	0.844443
Helicobacter pylori UREA antibody levels	Parkinson's disease	MR Egger	5.86152	8	0.662741
Helicobacter pylori UREA antibody levels	Parkinson's disease	Inverse variance weighted	6.12237	9	0.727611
Helicobacter pylori VacA antibody levels	Parkinson's disease motor subtype (tremor to postural instability/gait difficulty score ratio)	MR Egger	6.50077	8	0.591322
Helicobacter pylori VacA antibody levels	Parkinson's disease motor subtype (tremor to postural instability/gait difficulty score ratio)	Inverse variance weighted	6.62257	9	0.676349
Helicobacter pylori VacA antibody levels	Other drug-induced secondary parkinsonism	MR Egger	21.8124	12	0.0396768
Helicobacter pylori VacA antibody levels	Other drug-induced secondary parkinsonism	Inverse variance weighted	22.4438	13	0.0488554
Helicobacter pylori VacA antibody levels	Dementia due to Parkinsons disease	MR Egger	15.3074	12	0.225056
Helicobacter pylori VacA antibody levels	Dementia due to Parkinsons disease	Inverse variance weighted	20.0237	13	0.0946213
Helicobacter pylori VacA antibody levels	Secondary parkinsonism	MR Egger	21.0247	12	0.0500192
Helicobacter pylori VacA antibody levels	Secondary parkinsonism	Inverse variance weighted	21.949	13	0.056157
Helicobacter pylori VacA antibody levels	Parkinson's disease	MR Egger	13.2469	13	0.428924
Helicobacter pylori VacA antibody levels	Parkinson's disease	Inverse variance weighted	18.0058	14	0.206515

## Sheet: Supplementary Table 9
Supplementary Table 9: Results of MR-Egger intercept test between Helicobacter Pylori antibodies levels on Parkinson's disease-related phenotypes (P < 5 × 10-6)
exposure	outcome	egger_intercept	se	pval
Anti-helicobacter pylori IgG seropositivity	Parkinson's disease motor subtype (tremor to postural instability/gait difficulty score ratio)	0.0438244	0.0629418	0.508713
Anti-helicobacter pylori IgG seropositivity	Other drug-induced secondary parkinsonism	-0.166933	0.255455	0.531779
Anti-helicobacter pylori IgG seropositivity	Dementia due to Parkinsons disease	-0.0394692	0.297128	0.897604
Anti-helicobacter pylori IgG seropositivity	Secondary parkinsonism	-0.0804922	0.143645	0.590581
Anti-helicobacter pylori IgG seropositivity	Parkinson's disease	-0.0246442	0.0590722	0.689038
Helicobacter pylori CagA antibody levels	Parkinson's disease motor subtype (tremor to postural instability/gait difficulty score ratio)	-0.0318204	0.0582031	0.608079
Helicobacter pylori CagA antibody levels	Other drug-induced secondary parkinsonism	-0.0969124	0.144782	0.522107
Helicobacter pylori CagA antibody levels	Dementia due to Parkinsons disease	0.0756866	0.108033	0.503422
Helicobacter pylori CagA antibody levels	Secondary parkinsonism	0.0124784	0.0867989	0.889244
Helicobacter pylori CagA antibody levels	Parkinson's disease	-0.0288633	0.029502	0.356556
Helicobacter pylori Catalase antibody levels	Parkinson's disease motor subtype (tremor to postural instability/gait difficulty score ratio)	0.00266882	0.0362926	0.94377
Helicobacter pylori Catalase antibody levels	Other drug-induced secondary parkinsonism	0.179867	0.125957	0.203208
Helicobacter pylori Catalase antibody levels	Dementia due to Parkinsons disease	-0.0544303	0.112725	0.646306
Helicobacter pylori Catalase antibody levels	Secondary parkinsonism	0.0295112	0.0774886	0.716437
Helicobacter pylori Catalase antibody levels	Parkinson's disease	0.00649606	0.0236544	0.791533
Helicobacter pylori GroEL antibody levels	Parkinson's disease motor subtype (tremor to postural instability/gait difficulty score ratio)	0.0533246	0.0441172	0.350287
Helicobacter pylori GroEL antibody levels	Other drug-induced secondary parkinsonism	0.0822674	0.185455	0.700707
Helicobacter pylori GroEL antibody levels	Dementia due to Parkinsons disease	-0.151282	0.138918	0.389885
Helicobacter pylori GroEL antibody levels	Secondary parkinsonism	0.238688	0.111264	0.165097
Helicobacter pylori GroEL antibody levels	Parkinson's disease	-0.055359	0.038615	0.288093
Helicobacter pylori OMP antibody levels	Parkinson's disease motor subtype (tremor to postural instability/gait difficulty score ratio)	-0.0949231	0.0386471	0.0574999
Helicobacter pylori OMP antibody levels	Other drug-induced secondary parkinsonism	-0.203289	0.213226	0.377203
Helicobacter pylori OMP antibody levels	Dementia due to Parkinsons disease	-0.00304497	0.148276	0.984282
Helicobacter pylori OMP antibody levels	Secondary parkinsonism	0.0504985	0.120572	0.689922
Helicobacter pylori OMP antibody levels	Parkinson's disease	0.0325038	0.0296592	0.323074
Helicobacter pylori UREA antibody levels	Parkinson's disease motor subtype (tremor to postural instability/gait difficulty score ratio)	-0.0558185	0.0428891	0.234295
Helicobacter pylori UREA antibody levels	Other drug-induced secondary parkinsonism	0.161427	0.165328	0.357461
Helicobacter pylori UREA antibody levels	Dementia due to Parkinsons disease	-0.0379751	0.137012	0.788681
Helicobacter pylori UREA antibody levels	Secondary parkinsonism	0.0887134	0.0991234	0.396926
Helicobacter pylori UREA antibody levels	Parkinson's disease	0.0154045	0.0301611	0.623325
Helicobacter pylori VacA antibody levels	Parkinson's disease motor subtype (tremor to postural instability/gait difficulty score ratio)	-0.00955488	0.0273774	0.736093
Helicobacter pylori VacA antibody levels	Other drug-induced secondary parkinsonism	0.092932	0.15768	0.566543
Helicobacter pylori VacA antibody levels	Dementia due to Parkinsons disease	-0.190306	0.0989715	0.0785531
Helicobacter pylori VacA antibody levels	Secondary parkinsonism	0.0674677	0.0928913	0.481578
Helicobacter pylori VacA antibody levels	Parkinson's disease	-0.0476655	0.0220565	0.0499367

[truncated: 3 more sheets: Supplementary Table 10, Supplementary Table 11, Supplementary Table 12]
